# Supplementary material for: Comparative Label-Free Liquid Chromatography–Mass Spectrometry Milk Proteomic Profiles Highlight Putative Differences between the Autochthon Teramana and Saanen Goat Breeds
Source: Animals (Basel). 2023 Jul 10;13(14):2263. doi: 10.3390/ani13142263 (PMC10376190; doi:10.3390/ani13142263)
Supplement: Supplementary file 1 [file animals-13-02263-s001.zip › Table S1.xlsx]

## Sheet: Proteins
Uniprot acession	Protein description	∑Coverage % by amino acid	a)PSMs	b)Unique Peptides	c)MW [kDa]
A0A452F7K4	Serum albumin	71	642	45	69.1
A0A452DX18	Complement C3	51	296	61	187.2
A0A452EYH6	Lactotransferrin	70	392	43	77.3
A0A452EW27	Uncharacterized protein	74	192	1	77.6
A0A452EW49	Uncharacterized protein	75	193	1	77.2
A0A452FJF9	Transferrin	68	210	40	76.9
A0A452EK75	Lipocln_cytosolic_FA-bd_dom domain-containing protein	57	1001	14	23.8
A0A452F0Q6	Uncharacterized protein	59	338	4	36.3
A3EY52	Butyrophilin subfamily 1 member A1	62	184	22	59.2
A0A452EDG7	Polymeric immunoglobulin receptor	50	375	25	82.6
A0A452EU19	Uncharacterized protein	42	152	39	164.1
A0A452FF76	Uncharacterized protein	44	113	37	139.9
A0A452EZW6	FAD-binding PCMH-type domain-containing protein	37	141	1	146.6
A0A452EZW3	FAD-binding PCMH-type domain-containing protein	38	143	1	142.2
A0A452F074	Uncharacterized protein	53	259	5	45.3
A0A452FHJ7	Gelsolin	46	115	22	86
A0A452EIH8	Nucleobindin 1	53	134	22	54.6
A0A452EPC6	Uncharacterized protein	52	137	15	53
M4NBE4	Heat shock 70kDa protein 5	42	125	21	72.4
A0A452G1R9	Nucleobindin 2	50	105	17	49.2
A0A452FZ73	Creatine kinase, M-type	66	87	17	43
A0A452FLW9	CD109 molecule	26	105	28	161.6
A0A452G8P4	Actin gamma 1	75	121	10	41.9
A0A452E2Y0	Clusterin	48	103	18	50.9
A0A452FNW6	Glyceraldehyde-3-phosphate dehydrogenase	58	87	9	35.9
A0A452ET82	Pyruvate kinase	55	67	2	58.1
A0A452EK60	Ceruloplasmin	37	100	27	121.6
A0A452EU55	Enolase 1	59	95	12	47.3
A0A452EW20	Complement C7	39	115	23	93.4
A0A452F854	SERPIN domain-containing protein	48	93	6	46.5
A0A452FB24	Enolase 3	55	82	8	47
A0A452FK23	Uncharacterized protein	40	208	6	25.6
A0A452FR95	Uncharacterized protein	39	99	22	85.5
A0A452DYV8	Alpha-2-glycoprotein 1, zinc-binding	74	88	18	33.8
A0A452G129	GC vitamin D binding protein	54	95	19	53.1
A0A452E7A0	Plasminogen	49	96	26	91.1
A0A452DTU9	Uncharacterized protein	40	66	21	72.5
A0A452EU77	Pyruvate kinase	51	60	1	57.9
A0A452EYE8	Uncharacterized protein	46	100	1	65.3
A0A452ENB6	Complement C9	48	101	21	61.9
A0A452EWZ3	SERPIN domain-containing protein	28	100	6	55
A0A452FEN1	Vimentin	45	100	20	54.1
A0A452DZU0	SERPIN domain-containing protein	32	90	12	52.6
A0A452EYF6	Uncharacterized protein	41	94	1	70.5
A0A452FJ07	SERPIN domain-containing protein	41	91	15	48.7
A0A452G0Z2	Semaphorin 7A (John Milton Hagen blood group)	42	81	19	74.8
A0A452EH90	Lactadherin	55	75	15	47.8
A0A452G9V7	Alpha-1-B glycoprotein	38	74	12	56.2
A0A452FH78	Alpha 2-HS glycoprotein	43	71	11	38.2
A0A452FRE2	Sulfhydryl oxidase	39	41	20	82.1
A0A452EGY9	Fructose-bisphosphate aldolase	52	80	14	45.1
A0A452DRK5	Hemopexin	48	71	16	51.9
A0A452DRX5	Prosaposin	51	66	18	58.1
A0A452E4U5	Serpin family C member 1	43	74	16	52.4
A0A452FXA4	Melanotransferrin	42	63	17	80.6
A0A452G9E6	Folate_rec domain-containing protein	55	73	10	29.7
A0A452G7V5	Protein disulfide-isomerase	35	72	18	63.1
A0A452E2C8	Transthyretin	63	64	8	15.8
A0A452DQU2	Actin alpha cardiac muscle 1	58	68	7	42
A0A452ELS1	SERPIN domain-containing protein	44	64	7	46.1
A0A452FI14	Uncharacterized protein	58	70	16	30.3
A0A452DZD6	Ig-like domain-containing protein	81	178	5	11.3
A0A452EME0	Keratin 14	39	63	6	51.9
A0A452G9D9	Uncharacterized protein	48	177	6	20.6
E9NRZ3	Beta-1,4-galactosyltransferase I	37	61	12	44.7
A0A452ET55	Triosephosphate isomerase	49	47	11	31.5
A0A452EKN2	Uncharacterized protein	41	54	3	35.9
A0A452EN89	Uncharacterized protein	33	53	7	31.1
A0A452F327	Heat shock protein 90 alpha family class B member 1	32	51	9	83.2
A0A452F1G2	Thrombospondin 1	23	61	23	134.1
A0A452F9H1	Serpin family G member 1	26	53	10	52.1
A0A452E1H0	Golgi glycoprotein 1	19	66	18	139.9
A0A452FMZ7	Heat shock protein 90 alpha family class A member 1	27	45	8	84.7
A0A452F4M2	L-lactate dehydrogenase	43	28	8	39.7
A0A452FZ04	Apolipoprotein H	39	44	10	38.2
A0A452G0B8	OS9 endoplasmic reticulum lectin	39	59	19	76
A0A452EN73	Fibrinogen gamma chain	48	61	15	50.4
A0A452DPW1	Chitinase-3-like protein 1	40	41	12	43.6
A0A452F5L4	Fatty acid synthase	13	47	21	273.4
A0A452G5R1	Uncharacterized protein	53	26	15	44.6
A0A452E7J6	Monocyte differentiation antigen CD14	39	50	9	39.5
A0A452DY37	Beta-2-microglobulin	62	75	6	14
A0A452EPW9	Uncharacterized protein	42	36	8	39.3
A0A452G1U2	Uncharacterized protein	19	45	8	52.8
A0A452E2P1	Uncharacterized protein	34	63	9	34.9
A0A452EKT9	Uncharacterized protein	30	40	1	35.9
A0A452G4M8	ATP-dependent 6-phosphofructokinase	24	14	9	91.8
A0A452ECD3	Serum amyloid A protein	50	63	7	14.3
A0A452EI46	Inter-alpha-trypsin inhibitor heavy chain 4	21	46	14	100.4
A0A452DYR7	Cystatin C	48	31	5	18
A0A452EEM4	Peptidoglycan-recognition protein	52	40	6	21
A0A452FHC8	Galectin 3 binding protein	29	37	11	61.8
A0A452DMF8	Keratin 5	24	54	7	60.2
H9B8T9	Cathepsin B	51	45	12	36.8
A0A452G7G8	Joining chain of multimeric IgA and IgM	51	56	8	18
A0A452F4L3	Fibrinogen alpha chain	23	43	12	67
A0A452DNI4	Uncharacterized protein	20	34	13	107.1
A0A452EE69	Ig-like domain-containing protein	64	76	5	14.5
A0A452ENA3	Fibrinogen beta chain	34	50	12	56.6
A0A452FQB9	Uncharacterized protein	33	40	9	41.8
A0A452DTF9	C-type lectin domain family 3 member B	63	46	9	22.1
A0A452E122	Phosphoglycerate kinase	34	33	11	45.3
A0A452FAW4	Lipopolysaccharide binding protein	29	37	11	53.4
A0A452FX21	Prothrombin	32	42	14	70.1
A0A452EIE6	Perilipin	43	45	13	41.3
A0A452E7C9	Filamin A	8	39	15	280.7
A0A452F283	Solute carrier family 3 member 2	25	41	10	63.3
A0A452FPG8	Peroxiredoxin 4	61	40	9	30.8
A0A452FUQ2	Perilipin	47	34	13	47.6
A0A452E823	Alpha-1,4 glucan phosphorylase	22	20	13	98.6
A0A452F525	C-type lectin domain-containing protein	35	25	6	37.1
A0A452EHN1	Procollagen C-endopeptidase enhancer	33	36	10	48.3
A0A452F014	Serpin family A member 5	32	41	8	45.5
A0A452G7E7	Serpin family F member 1	32	42	10	46
A0A452E4F5	Ribonuclease A family member 4	46	44	6	18.5
A0A452E2F6	Alpha-1-acid glycoprotein	41	22	8	23.1
A0A452F9Y8	Peptidyl-prolyl cis-trans isomerase	48	57	10	23.7
Q6S4N9	Fatty acid binding protein 3	44	41	5	14.8
A0A452F8M0	Cellular repressor of E1A stimulated genes 1	38	35	6	24.5
A0A452FRC9	Heat shock protein family A (Hsp70) member 1 like	14	34	3	70.7
A0A452DSB1	Annexin	36	40	11	38.6
A0A452FYV6	Cofilin 1	65	27	9	18.4
A0A452FJK2	Fibronectin 1	9	43	15	271.9
A0A452FKN8	Transketolase	30	36	12	67.8
A0A452FKE5	Uncharacterized protein	12	28	6	190.7
A0A452FD52	Protein disulfide-isomerase A4	23	31	12	72.5
A0A452E4U1	Keratin 17	29	32	4	48.6
A0A452FV98	Inter-alpha-trypsin inhibitor heavy chain 2	18	35	10	106.4
A0A452EZ30	Leucine rich alpha-2-glycoprotein 1	35	30	10	39
A0A452FDX9	IF rod domain-containing protein	16	49	3	59.8
A0A452FHZ0	Lipocalin 2	38	37	6	23
C6KJ77	Breast cancer resistance protein	20	34	11	73.1
A0A452F548	Serpin family B member 1	31	19	10	43.6
A0A452FRA9	Tubulin alpha chain	23	35	8	53.1
A0A452EGM8	Vesicle amine transport 1	44	34	10	42.7
A0A452G6U5	Rab GDP dissociation inhibitor	32	29	11	51.4
A0A452G8L3	Suppression of tumorigenicity 14	16	33	10	98.2
A0A452EX53	Serum amyloid A protein	52	41	5	14.6
A0A452F3X9	Prominin 2	19	33	11	91.6
A0A452G9E9	Alpha-galactosidase	25	34	8	46.4
A0A452FLJ4	Serum amyloid A protein	43	57	6	14.8
A0A452FEC6	Receptor protein-tyrosine kinase	11	29	10	133.6
A0A452F644	Serine protease 22	32	17	6	35.7
A0A452EUU0	Glucose-6-phosphate isomerase	28	20	11	62.8
A0A452FNS1	Peptidyl-prolyl cis-trans isomerase	49	39	7	17.9
A0A452FLE8	Apolipoprotein E	30	33	9	37.2
A0A452G077	Cellular communication network factor 2	35	29	8	38
A0A452DWW0	Myoglobin	46	38	5	17
A0A452FD14	Glycerol-3-phosphate dehydrogenase [NAD(+)]	30	11	5	38.7
A0A452ECG5	IF rod domain-containing protein	20	26	2	50.2
A0A452G0A7	Amine oxidase	21	32	8	87.1
A0A452G3S8	Tubulin beta chain	28	45	1	49.6
D6PX62	Cysteine-rich secretory protein 3	44	29	8	27.3
A0A452G9P2	Sialic acid acetylesterase	33	35	12	55.4
A0A452E1J7	Heat shock protein 90 beta family member 1	18	30	11	96.1
A0A452ED43	Apolipoprotein A4	37	31	11	42.8
A0A452DR91	Phosphoglycerate mutase	41	13	5	28.7
A0A452FX35	Carboxypeptidase	18	30	7	54.3
A0A452E819	Kininogen 1	27	41	12	68.8
A0A452E4K0	Cystatin E/M	63	29	7	16.4
A0A452F4S4	Ig-like domain-containing protein	54	110	2	10.8
A0A452FB52	DnaJ heat shock protein family (Hsp40) member B9	31	25	5	25.8
A0A452ELY4	Uncharacterized protein	41	25	5	21.8
A0A452EKW5	Nebulin	3	22	13	770.9
A0A452E2H7	Elongation factor 1-alpha	30	35	11	50.1
A0A452DRN1	Peptidase A1 domain-containing protein	27	26	8	44.6
A0A452F6I3	Phosphoglucomutase 1	19	14	7	61.5
C6ZP52	II alpha globin	49	24	5	15.2
A0A452E188	SIL1 nucleotide exchange factor	20	32	9	55.2
A0A452FM11	Tubulin beta chain	25	39	1	50
A0A452F2R2	GLOBIN domain-containing protein	50	18	5	16.6
A0A452F9X4	Follistatin like 1	44	35	10	34.9
A0A452FCW7	Neural proliferation, differentiation and control 1	23	19	6	34.2
A0A452F0T8	Hypoxia up-regulated 1	15	24	11	114.6
A0A452EA18	Stomatin	37	26	7	31.7
A0A452GBG4	Cellular communication network factor 1	25	18	6	42
A0A452F982	NPC intracellular cholesterol transporter 2	54	33	8	16.4
A0A452G5W1	Granulin precursor	26	27	7	61.6
A0A452FN18	Keratin 3	13	36	4	64.2
A0A452F2C6	Ezrin	18	33	5	68.7
A0A452G0P6	Keratin 10	15	35	6	58
A0A452G8V2	Family with sequence similarity 3 member C	34	26	6	24.8
A0A452F449	Uncharacterized protein	60	23	5	10.7
A0A452G179	Serine peptidase inhibitor, Kunitz type 1	23	23	8	56.9
A0A452E3V0	C-X-C motif chemokine	41	31	4	12.4
A0A452FTD9	Anaphylatoxin-like domain-containing protein	7	20	1	181.9
A0A452DYS8	Azurocidin 1	36	10	6	27.9
A0A452EL69	Laminin subunit gamma 1	9	20	10	177.7
A0A452EMV0	Solute carrier family 38 member 10	13	21	9	116
A0A452FIJ2	Tubulin beta chain	26	36	2	49.9
A0A452EVZ5	Ig-like domain-containing protein	33	15	4	16.6
A0A452EQW7	Malate dehydrogenase	26	10	6	36.4
A0A452GA47	Keratin 1	10	29	5	63.6
A0A452DVP7	Lymphocyte cytosolic protein 1	18	14	9	70.1
A0A452DVG8	Protein disulfide isomerase family A member 6	20	27	6	48.1
A0A452G0J3	TIMP metallopeptidase inhibitor 2	30	21	6	24.3
A0A452EK68	C-X-C motif chemokine	45	17	3	10.9
A0A452F2K7	Superoxide dismutase [Cu-Zn]	35	21	6	25.9
A0A452EX71	Carboxypeptidase B2	27	22	8	48.7
A0A452F378	Amine oxidase	15	17	5	84.6
A0A452DRL4	IFI30 lysosomal thiol reductase	34	22	5	27.7
A0A452E856	Sulfatase domain-containing protein	16	24	7	61.8
A0A452FN83	Serpin family F member 2	19	17	6	52.9
A0A452F6A0	Keratin 8	12	27	2	53.9
A0A452E9Z6	Interleukin 18 binding protein	37	12	4	22.8
A0A452FR43	Insulin like growth factor binding protein 7	27	21	5	29
A0A452EQX6	Diazepam binding inhibitor, acyl-CoA binding protein	59	24	5	10
A0A452ELE7	Complement C2	13	23	7	82.7
A0A452EH73	RNAse_Pc domain-containing protein	56	18	4	16.1
A0A452E480	L-lactate dehydrogenase	20	18	4	36.5
A0A452GAG0	Alpha-1-microglobulin/bikunin precursor	28	25	7	38.8
A0A452FKE1	Serine dehydratase	29	8	6	34.3
A0A452EZB5	Uncharacterized protein	22	23	6	40.4
A0A452E0U0	Tetraspanin	25	20	3	25.7
A0A452E537	Uncharacterized protein	49	23	5	17.7
A5JSS7	Glycosylation-dependent cell adhesion molecule 1	52	63	8	17
A0A452FQ33	Lamin A/C	15	27	9	74.2
A0A452E7W9	C-type lectin domain-containing protein	31	20	5	23.9
A0A452ET78	SERPIN domain-containing protein	20	8	4	44.1
A0A452ESY5	Dystroglycan 1	10	22	6	97.4
A0A452F4R6	Isocitrate dehydrogenase [NADP]	23	18	7	46.7
A0A452EP10	Keratin 71	12	30	1	54.5
A0A452E555	CAP18_C domain-containing protein	44	14	5	18.8
A0A452DZJ0	Histone H2B	35	21	1	13.9
A0A452FAS7	Myosin heavy chain 9	5	19	8	229.7
A0A452DMP9	Histone H2B	35	24	1	13.9
A0A452FQU3	Inter-alpha-trypsin inhibitor heavy chain 1	9	17	7	100.1
A0A452FD71	Fetuin B	27	20	6	42.5
A0A452ECX7	14_3_3 domain-containing protein	29	18	3	27.7
A0A452EP82	Biotinidase	13	14	5	59.2
A0A452ETA1	Tyrosine 3-monooxygenase/tryptophan 5-monooxygenase activation protein beta	29	17	3	28.1
A0A452G940	Tubulin beta chain	19	29	1	50.4
A0A452EEE2	Moesin	11	27	3	77.5
A0A452ECP7	Carbonic anhydrase 3	35	11	6	29.4
A0A452EVB0	GDNF family receptor alpha-2	14	18	5	51.6
A0A452DWU1	Histone H4	51	27	6	11.4
A0A452FK82	Rho GDP dissociation inhibitor alpha	32	23	6	23.4
A0A452F195	Syndecan binding protein	22	16	4	38.7
A0A452E739	Calmodulin 2	41	23	4	17
A0A452DRH2	Endoplasmic reticulum oxidoreductase 1 alpha	21	19	6	53.2
A0A452E1U1	Thioredoxin domain-containing protein	36	26	4	22.9
A0A452G3X9	Lipoprotein lipase	17	20	5	54.7
A0A452EYJ1	Uncharacterized protein	35	11	4	21
A0A452FQC0	Uncharacterized protein	40	10	5	17.6
A0A452ERT5	Solute carrier family 34 member 2	9	11	5	75.7
A0A452EPJ0	Pentaxin	17	19	3	25.6
A0A452DVY3	Histone H2A	45	14	1	15.5
A0A452DPJ3	Ig-like domain-containing protein	20	23	2	17
D3K382	Protein disulfide-isomerase	14	17	6	57
A0A452FGS0	Dipeptidyl peptidase 4	14	10	7	88.6
A0A452F230	Nucleoside diphosphate kinase	43	19	2	17.9
A0A452FH25	Filamin C	4	10	4	290.4
A0A452FJ15	Nucleoside diphosphate kinase	53	22	3	17.3
A0A452E369	RNAse_Pc domain-containing protein	40	9	4	16.9
A0A452DWL1	Desmin	9	21	1	53.5
A0A452G1X4	Phospholipase B-like	11	13	4	65.5
A0A452FTD0	Ig-like domain-containing protein	26	21	4	18.8
A0A452FS72	14_3_3 domain-containing protein	17	19	2	27.6
A0A452EHU0	45 kDa calcium-binding protein	15	18	5	44.5
A0A452EML6	Keratin 75	9	21	1	57.7
A0A452E6A2	SERPIN domain-containing protein	18	22	4	46.6
A0A452EQZ9	Syndecan	15	10	4	22.4
A0A452EB74	SERPIN domain-containing protein	17	6	3	44.3
A0A452E037	Myristoylated alanine rich protein kinase C substrate	29	14	5	31.6
A0A452FER9	Keratin 7	11	18	1	51.6
A0A452E573	ATP synthase subunit beta	13	16	5	56.1
A0A452FFU9	C-type lectin domain-containing protein	20	10	4	37.6
A0A452EYU2	Myosin light chain kinase 2	6	3	2	68.2
A0A452F5L1	Serine protease 8	21	17	4	36.8
A0A452DYF3	BPI1 domain-containing protein	22	16	2	17.6
A0A452EJN1	Uncharacterized protein	35	9	6	22.7
A0A452F4D1	Lipocln_cytosolic_FA-bd_dom domain-containing protein	43	25	7	19.4
A0A452FV45	Lumican	15	15	5	38.8
A0A452EBL1	Aldo_ket_red domain-containing protein	10	3	2	37
A0A452FL64	Resistin	41	6	4	11.5
A0A452EXF9	Histone H2A	46	14	1	15
A0A452EQ75	14_3_3 domain-containing protein	16	16	1	28.9
A0A452EN82	ATP synthase subunit alpha	12	18	6	60.8
A0A452DX68	Fibroblast growth factor binding protein 1	29	12	5	26.2
A0A452EJM6	Uncharacterized protein	27	14	2	42.7
A0A452ERR1	Transmembrane protein 263	70	16	5	11.6
A0A452FSZ2	DnaJ heat shock protein family (Hsp40) member C3	15	16	6	57.7
A0A452EGF3	Carboxypeptidase Q	13	9	5	52.7
A0A452EWR1	Myeloid derived growth factor	41	13	4	19
A0A452FK02	Tyrosine-protein kinase receptor	7	14	5	101.2
A0A452FMU8	SEA domain-containing protein	9	13	3	57.9
A0A452G2G2	Eukaryotic translation initiation factor 5A	35	9	3	16.8
A0A452EHZ1	Ubiquitin-like domain-containing protein	26	18	4	18
A0A452G0W3	Palmitoyl-protein thioesterase 1	26	10	5	34.1
A0A452ENV4	Keratin 79	8	15	1	57.8
A0A452FWR5	C-X-C motif chemokine	42	11	3	11.6
A0A452FQ19	Uncharacterized protein	15	8	5	67.2
A0A452E7A9	Actinin alpha 4	7	10	5	107.2
A0A452FVY9	Mucin 15, cell surface associated	21	15	4	35.9
A0A452G3B3	Tyrosine 3-monooxygenase/tryptophan 5-monooxygenase activation protein gamma	13	14	1	28.3
A0A452EVW5	Selenoprotein M	30	14	3	15.2
A0A452EAZ6	CutA divalent cation tolerance homolog	33	12	3	18.9
A0A452DSV3	Myosin light chain 6B	34	14	5	18
A0A452EBK8	RAB11A, member RAS oncogene family	31	14	6	24.4
A0A452E0H9	N-acylsphingosine amidohydrolase 1	11	10	4	45.3
A0A452E8D3	Ig-like domain-containing protein	27	15	2	14.5
A0A452FNL0	Heterogeneous nuclear ribonucleoprotein A2/B1	22	10	5	37.4
A0A452EWM1	Mannan binding lectin serine peptidase 1	11	7	5	81.3
A0A452EAS2	SERPIN domain-containing protein	14	5	2	44
A0A452DRK7	EPH receptor B3	7	11	5	110.2
A0A452EC15	Serpin family A member 7	15	15	5	48.7
A0A452G4T3	Complement C8 alpha chain	21	9	6	66
A0A452E5S8	Uncharacterized protein	9	12	6	72.1
A0A452FP43	Glucosidase II alpha subunit	8	8	5	109.5
A0A452ETX9	Uncharacterized protein	4	13	1	165.4
A0A452FVT0	WAP four-disulfide core domain 2	34	9	3	12.7
A0A452DPP0	Ig-like domain-containing protein	38	12	1	12.1
A0A452F6V7	Complement factor D	18	10	3	27.9
A0A452E053	Ig-like domain-containing protein	49	11	3	11.7
A0A452EMX2	Uncharacterized protein	16	12	2	33
A0A452DRA2	Ephrin A1	18	8	3	23.7
A0A452EX54	Alpha-galactosidase	15	13	4	49.6
A0A452E8X3	Rho GDP dissociation inhibitor beta	31	8	4	22.8
B0LXL2	Tetraspanin	20	13	3	25.2
A0A452FE79	Integrin alpha FG-GAP repeat containing 1	8	11	4	67.6
A0A452G8K0	C1q domain-containing protein	26	12	3	20.7
A0A452DZ70	Fructose-bisphosphate aldolase	10	5	1	53.8
A0A452EA48	Gamma-glutamyltransferase 6	7	6	2	49.6
A0A452FR38	Uncharacterized protein	26	15	4	23.5
A0A452FPM4	Transforming growth factor beta	11	9	3	50.5
A0A452EMK6	Transgelin	24	13	4	22.6
A0A452EGP3	Thioredoxin	35	11	3	11.8
A0A452FXX0	Malate dehydrogenase	15	15	4	35.6
A0A452DKX4	SERPIN domain-containing protein	34	10	2	12.4
A0A452E545	Angiotensinogen	12	7	4	51.3
A0A452FIS6	Gp_dh_N domain-containing protein	14	8	1	33
A0A452G5Z9	Trefoil factor 2	49	7	4	14.5
A0A452F684	Histidine triad nucleotide binding protein 1	19	1	1	13.8
A0A452GAQ4	Uncharacterized protein	13	11	3	32.9
A0A452G7F5	SEA domain-containing protein	12	13	3	29.3
A0A452FR97	Phosphoglycerate mutase	20	10	2	28.9
A0A452EZG4	Lysozyme	30	2	2	17
A0A452EFQ6	N-acetylglucosamine-6-sulfatase	8	13	4	62.6
A0A452ECJ7	Endoplasmic reticulum protein 29	13	8	3	29.9
A0A452ED08	LDL receptor related protein associated protein 1	23	9	5	35.3
A0A452FI89	Complement C6	7	6	5	104.6
A0A452FHV6	Phospholipid transfer protein	11	7	4	55
A0A452G587	Profilin	37	13	2	15
A0A452EGE3	Uncharacterized protein	33	14	3	11.2
A0A452DM24	Growth differentiation factor 11	9	10	3	44.9
A0A452FXM5	Voltage dependent anion channel 1	17	10	2	30.7
A0A452E2Q7	Junctional adhesion molecule 3	13	8	2	36.4
A0A452EIR1	Tr-type G domain-containing protein	6	6	5	95.3
A0A452EJW7	Uncharacterized protein	24	7	3	23.7
A0A452EAJ1	Uncharacterized protein	39	8	3	17.6
A0A452G2N5	Heat shock protein family A (Hsp70) member 6	8	11	1	70.9
A0A452EAX0	N-acetylglucosamine-1-phosphate transferase subunit gamma	17	8	4	33.4
A0A452E9L8	Ig-like domain-containing protein	31	6	2	14.3
A0A452FW61	Ig-like domain-containing protein	33	10	2	16.7
A0A452E2B3	Serine protease 23	6	8	2	42.3
A0A452FSN2	Uncharacterized protein	10	11	3	47.6
A0A452F5L6	CD177 molecule	14	3	3	46.5
A0A452FI25	Uncharacterized protein	16	5	2	23.2
A0A452F261	Transcobalamin 1	11	3	3	51.2
A0A452E4G2	Uncharacterized protein	23	3	2	18.1
A0A452DXP3	Uncharacterized protein	20	7	4	37.2
A0A452F719	Mesencephalic astrocyte derived neurotrophic factor	23	10	3	20.3
A0A452EEM1	Dachsous cadherin-related 1	10	7	3	63.2
A0A452G800	Keratin 4	7	14	1	58.4
A0A452FK74	Annexin	12	12	4	37.9
A0A452GBJ0	BRO1 domain-containing protein	9	4	4	97.4
A0A452FAF7	Uncharacterized protein	20	7	2	17.8
Q867B3	C-X-C motif chemokine	25	3	2	11.5
A0A452EN49	Uncharacterized protein	9	9	3	48.5
A0A452FPS2	Uncharacterized protein	2	5	4	274.4
A0A452FLQ8	Eukaryotic translation initiation factor 4A1	8	10	3	46.1
A0A452DMR1	Uncharacterized protein	29	8	4	23.5
A0A452FKI3	UTP--glucose-1-phosphate uridylyltransferase	4	2	1	56.3
A0A452FZ15	C1q domain-containing protein	17	10	3	22.6
A0A452ETD8	Filamin B	2	9	2	277.8
A0A452DX30	Uncharacterized protein	12	5	2	36.4
A0A452ES29	Canopy FGF signaling regulator 3	11	5	2	31.4
A0A452EBJ3	Ribosomal protein S3	14	9	3	26.7
A0A452FM54	Parkinsonism associated deglycase	24	7	3	20
A0A452DVL8	Poly(rC) binding protein 1	12	10	3	37.5
A0A452G2P1	Uncharacterized protein	12	7	3	38.6
A0A452EHR7	Desmoplakin	1	4	3	332.4
A0A452G2X7	Proteolipid protein 1	11	11	3	30
A0A452E083	Tropomyosin 4	10	10	1	32.7
A0A452FHV8	Adenylyl cyclase-associated protein	8	7	3	51.2
A0A452FEE2	Ig-like domain-containing protein	22	3	2	15.1
A0A452G6Z9	Junction plakoglobin	6	5	3	81.7
A0A452EZ94	Ribosomal protein S20	24	5	3	14.1
A0A452DXH4	Ig-like domain-containing protein	24	3	1	11.2
A0A452DY24	Thioredoxin domain-containing protein	16	4	2	21.8
A0A452F723	GLOBIN domain-containing protein	13	5	1	16.3
A0A452DUG3	Synaptosomal-associated protein	14	8	2	23.2
A0A452F973	Uncharacterized protein	19	11	3	24.3
A0A452EEI6	Profilin	23	11	1	15
A0A452E243	Uncharacterized protein	18	10	3	30.6
A0A097C2Z0	60S acidic ribosomal protein P0	10	7	3	34.3
A0A452EA05	Anterior gradient 2, protein disulphide isomerase family member	20	7	3	19.9
A0A452DTM3	Biglycan	12	9	3	41.9
A0A452FVB9	BPI1 domain-containing protein	4	10	1	27.3
A0A452E644	Insulin like growth factor 2 receptor	2	3	3	274.8
A0A452EZ57	Uncharacterized protein	7	6	3	60.7
A0A452DZA7	Ig-like domain-containing protein	30	5	2	12.1
A0A452EVJ0	Annexin	5	7	3	77.6
A0A452ENU2	Glucose-6-phosphate 1-dehydrogenase	8	5	3	59.3
A0A452E633	ADP ribosylation factor 1	24	6	3	20.7
A0A452G538	Clathrin heavy chain	3	5	4	192.3
A0A452F623	Histone H2A	20	8	1	13.5
A0A452DQM6	Heat shock protein family D (Hsp60) member 1	5	6	3	60.9
A0A452E1P4	G protein subunit alpha i2	6	5	2	40.6
A0A452FBM2	Heat shock protein family A (Hsp70) member 9	3	4	2	73.7
A0A452EFB7	Serine peptidase inhibitor, Kazal type 9	37	2	2	9.4
A0A452DVM8	Prokineticin 1	32	8	3	11.5
A0A452DZK5	Proteasome subunit alpha type	16	2	2	26.4
A0A452F0I8	Lipocln_cytosolic_FA-bd_dom domain-containing protein	20	4	3	22.4
A0A452DV39	Uncharacterized protein	13	4	2	25.4
I1W1N3	Ras-related protein Rab-18	18	6	3	23
A0A452FF95	Ig-like domain-containing protein	22	6	1	21
A0A452G3X4	Rhodanese domain-containing protein	19	2	2	12.5
A0A452FY52	Aspartate aminotransferase	9	2	2	46.4
A0A452EMK0	EF-hand domain family member D2	14	7	3	26.7
A0A452DTY2	Uncharacterized protein	8	10	2	32.9
A0A452EI16	NAC-A/B domain-containing protein	19	7	3	23.7
A0A452EM32	Superoxide dismutase [Cu-Zn]	14	4	2	15.9
A0A452EUX2	Thioredoxin domain-containing protein	12	7	2	25.1
A0A452FB35	Lectin, mannose binding 2	11	2	2	40.5
A0A452DYZ1	Peptidylprolyl isomerase	17	3	3	11.9
A0A452F0K7	Tropomyosin 3	9	5	1	29
A0A452E3Y5	Calcium and integrin binding 1	19	6	3	21.7
A0A452FG03	Annexin	7	2	2	38.9
A0A452G3H5	Procollagen-lysine,2-oxoglutarate 5-dioxygenase 1	7	7	3	83.3
A0A452FKB0	Histone cluster 1 H1 family member c	9	5	2	22.8
A0A452E4Q7	Ig-like domain-containing protein	47	7	2	10.1
A0A452G9E8	Attractin	2	4	2	157.2
A0A452FWZ1	Phospholipase D family member 3	6	6	3	54.6
A0A452DXY2	cAMP responsive element binding protein 3 like 1	8	3	2	63.6
A0A452DPC1	Endothelial cell specific molecule 1	13	5	2	20.1
A0A452FZ28	Thioredoxin domain containing 5	6	7	2	46.2
A0A452E2R6	Uncharacterized protein	13	2	2	19.6
A0A452FU43	Retinol-binding protein	16	9	2	23.2
A0A452DZE2	Protein S100	17	8	2	11.3
A0A452G069	WD repeat domain 1	3	1	1	66.3
A0A452EP48	HHIP like 2	5	7	3	85.9
A0A452G4D6	Chaperonin containing TCP1 subunit 2	4	2	2	57.4
A0A452EY59	Selenium binding protein 1	7	4	3	55
A0A452DU73	Troponin T3, fast skeletal type	6	2	1	29.3
A0A452FWU9	Ribosomal protein S16	14	4	2	16.4
M9UU16	Insulin-like growth factor binding protein 5	15	6	2	30.4
A0A452FT22	GLOBIN domain-containing protein	17	3	1	15.6
A0A452EAQ3	Aldo_ket_red domain-containing protein	9	5	2	35.9
A0A452EKE2	IGv domain-containing protein	12	5	1	13.3
A0A452FWP3	Amylo-alpha-1, 6-glucosidase, 4-alpha-glucanotransferase	2	1	1	174.7
A0A452ERC8	Ribonuclease/angiogenin inhibitor 1	4	1	1	48.9
A0A452FKG5	Kelch like family member 41	4	1	1	68
A0A452DZW1	ShKT domain-containing protein	13	2	2	27.2
A0A452DTI8	ATPase H+ transporting accessory protein 1	5	6	2	51.8
A0A452FP83	RRM domain-containing protein	9	2	2	32.8
I1VE57	Ras-like protein family member A	13	5	2	21.8
A0A452FIW6	C-X-C motif chemokine	26	3	3	14.1
A0A452FVT9	TNF receptor superfamily member 6b	7	4	2	32.4
A0A452F2J1	Bridging integrator 1	3	1	1	64.2
A0A452EA76	40S ribosomal protein SA	6	1	1	32.7
A0A452EK19	CSD_1 domain-containing protein	11	2	2	35.9
A0A452EPB0	Aldose 1-epimerase	13	3	3	37.6
A0A452EVG3	Adenylosuccinate lyase	5	1	1	55.4
A0A452DNR6	Serpin family H member 1	6	3	2	46.5
A0A452F430	Aminopeptidase	3	2	2	110.1
A0A452E0C3	Uncharacterized protein	26	8	2	10.8
A0A452EZZ1	C-X-C motif chemokine	20	3	2	9.4
A0A452F3Q1	Cadherin 1	6	3	3	99.9
A0A452DTD0	Talin 1	1	5	2	271.2
A0A452FM00	FABP domain-containing protein	22	2	2	15.1
E2EAI4	Parathyroid hormone-like protein	20	5	3	20.3
A0A452F1F7	Ribosomal protein lateral stalk subunit P2	39	5	2	11.7
A0A452FXR8	Vanin 2	7	3	3	61.5
A0A452FDR2	40S ribosomal protein S8	9	5	2	24.1
A0A452G242	PDZ and LIM domain 3	4	1	1	39.4
A0A452G8D9	C1q domain-containing protein	10	1	1	30.4
A0A452DWD7	Uncharacterized protein	6	3	1	34.2
A0A452DMI1	Arylsulfatase B	5	1	1	59
A0A452GB70	Endoplasmic reticulum protein 44	6	1	1	46.8
A0A452GB99	Transgelin	13	6	2	22.4
A0A452EQJ4	AHNAK nucleoprotein	2	4	2	576.9
A0A452FIF7	Heterogeneous nuclear ribonucleoprotein H1	6	2	2	50.9
A0A452EMA2	SMB domain-containing protein	7	3	2	53.7
A0A452FFW1	Uncharacterized protein	8	5	1	30.7
A0A452G271	40S ribosomal protein S18	15	3	2	17.6
A0A452FZT2	Uncharacterized protein	13	2	2	27.2
A0A452F6U0	Polypeptide N-acetylgalactosaminyltransferase	4	2	2	64.2
A0A452ELT4	Proteinase 3	8	2	2	27.4
A0A452F3V6	Dihydrodiol dehydrogenase	5	1	1	36.5
A0A452F257	Matrix Gla protein	24	3	2	12
A0A452DTY6	Solute carrier family 39 member 8	7	3	2	49.8
A0A452EKE6	CD74 molecule	5	1	1	29.9
A0A452G0Q8	C1q domain-containing protein	9	2	1	22.7
A0A452G2Y4	Histidine rich glycoprotein	3	1	1	60.1
A0A452E3Q7	RAB5B, member RAS oncogene family	10	2	2	23.8
A0A452FIA0	Rac family small GTPase 3	9	4	2	21.4
Q153G7	Insulin-like growth factor 2	13	2	2	19.6
A0A452E500	Stanniocalcin 1	6	2	1	27.5
A0A452FHB5	EGF containing fibulin extracellular matrix protein 1	5	4	2	54.8
A0A452FAF5	ADAM metallopeptidase domain 9	2	4	1	90.7
A0A452FQ55	Golgi membrane protein 1	6	3	2	45.6
A0A452E3Y1	alpha-1,2-Mannosidase	4	2	2	73.6
A0A452EGD9	Voltage dependent anion channel 2	11	3	2	31.6
A0A452FE95	Uncharacterized protein	8	5	1	20.2
A0A452EW31	Palmitoyl-protein thioesterase 2	10	3	2	37
A0A452G9I7	Uncharacterized protein	15	2	2	24.1
A0A452G6C7	Ig-like domain-containing protein	21	2	1	15
A0A452DQZ3	Uncharacterized protein	6	3	2	50.8
A0A452ESU2	AMP deaminase	3	2	1	84.9
A0A452EZA0	Metallothionein	19	2	1	6.2
A0A452E5S9	Extracellular matrix protein 1	4	5	2	58.5
A0A452FGV2	Capping actin protein, gelsolin like	5	2	2	38.9
A0A452G6S8	Peptidylprolyl isomerase	10	4	1	15
A0A452FJ61	NAD(P)(+)--arginine ADP-ribosyltransferase	4	1	1	43.7
A0A452EJU5	Phosphoglycolate phosphatase	4	1	1	34.5
A0A452F7W2	Ubiquitin C-terminal hydrolase L1	7	3	1	27.8
A0A452DTQ8	Agrin	2	3	2	216.2
A0A452FXH5	Ig-like domain-containing protein	6	2	2	42.4
A0A452FMR4	Collagen type IV alpha 1 chain	1	2	1	156.6
A0A452DPA5	UPAR/Ly6 domain-containing protein	7	5	1	13.6
A0A452ES52	Serpin family D member 1	4	2	2	59.4
A0A452DMK1	GTP-binding nuclear protein Ran	11	3	2	24.3
A0A452F4D5	Valosin containing protein	3	3	2	90.6
A0A452DKT4	40S ribosomal protein S24	10	1	1	16.5
A0A452EV92	Glucosidase alpha, acid	3	2	2	104.2
A0A452E968	T-complex protein 1 subunit gamma	2	4	1	60.5
A0A452G6T0	Heterogeneous nuclear ribonucleoprotein M	2	1	1	73.6
A0A452EPK8	Platelet derived growth factor subunit A	7	2	1	28.1
A0A452E6V0	Uncharacterized protein	12	2	2	24
A0A452E8B4	Ig-like domain-containing protein	7	2	1	15.8
A0A452F5A2	Amino acid transporter	3	2	1	58.5
A0A452FQ35	Ribosome binding protein 1	2	2	2	166.7
A0A452EW28	Protein kinase cAMP-activated catalytic subunit alpha	7	2	1	41.7
A0A452E5B3	Ig-like domain-containing protein	7	2	2	43.1
A0A452DTJ9	von Willebrand factor A domain containing 1	6	1	1	42.9
A0A452FIP5	DEAD-box helicase 17	2	1	1	80.2
A0A0C4Y1X3	Capra hircus breed Kapro cytochrome c mRNA	10	5	1	11.7
A0A452G6F8	Gp_dh_N domain-containing protein	3	6	1	33.9
A0A452E2H8	NTR domain-containing protein	10	2	1	23
A0A452E9E9	Saposin B-type domain-containing protein	9	4	1	20.6
A0A452EJ07	Uncharacterized protein	8	3	2	30.7
A0A452G2G1	Protein S100	11	2	1	11.8
A0A452G9K9	Myosin binding protein C, slow type	2	1	1	126.1
A0A452F1G6	RAP1A, member of RAS oncogene family	6	5	1	21
A0A452DR46	Uncharacterized protein	11	1	1	14.9
A0A452ERW5	TNFR-Cys domain-containing protein	10	2	1	20.5
A0A452E8A8	Ig-like domain-containing protein	7	5	1	14.7
A0A452F5J4	Uncharacterized protein	5	1	1	38.4
A0A452E712	Adenylate kinase isoenzyme 1	6	3	1	21.6
A0A452FWW3	Hemoglobin subunit beta-C	8	1	1	15.8
A0A452E8D8	Protein kinase cAMP-dependent type I regulatory subunit alpha	5	1	1	42.9
A0A452G0W0	Ribosomal_L2_C domain-containing protein	4	3	1	28
A0A452E9A0	Glutaredoxin domain-containing protein	19	1	1	11.8
A0A452G6S7	GM2 ganglioside activator	9	2	2	21
A0A452EK93	TCTP domain-containing protein	7	1	1	21.8
A0A452G3Q2	60S ribosomal protein L18a	7	2	1	20.8
A0A452DKI8	Alpha-(1,3)-fucosyltransferase	4	2	1	55.6
A0A452FTR2	Stathmin	9	1	1	17.3
A0A452ESU7	Heat shock protein family B (small) member 1	8	1	1	22.3
A0A452DTF4	Brain abundant membrane attached signal protein 1	7	1	1	23.1
A0A452FJM2	Ribosomal_L23eN domain-containing protein	7	5	1	20.3
A0A452G9S2	Dihydropyrimidinase like 2	5	3	2	73.5
A0A452ECV2	Uncharacterized protein	9	2	1	16.3
A0A452E5R4	Na(+)/H(+) exchange regulatory cofactor NHE-RF	4	1	1	41.5
A0A452FQK5	Macrophage migration inhibitory factor	8	5	1	12.3
A0A452EG24	Aspartate aminotransferase	2	2	1	47.5
A0A452EGM7	Uncharacterized protein	4	3	1	47.2
A0A452F2T3	Sodium/nucleoside cotransporter	1	2	1	77.6
A0A452ECU4	Complement C1s	3	3	1	77.8
A0A452DSJ0	Transcobalamin 2	5	1	1	47.6
A0A452DMZ0	Dolichol-phosphate mannosyltransferase subunit 3	11	2	1	10.1
A0A452EZ43	BPI fold containing family B member 1	3	1	1	56.1
A0A452G9E1	Solute carrier family 25 member 3	3	2	1	40.1
A0A452DM15	Calnexin	3	1	1	67.7
A0A452G2C1	Transmembrane BAX inhibitor motif containing 1	5	1	1	28.1
A0A452ETY7	Intercellular adhesion molecule 1	2	1	1	58.2
A0A452FJC1	Coronin	3	1	1	50.9
A0A452FZP6	Asparaginase and isoaspartyl peptidase 1	10	1	1	32
A0A452F2N3	Aldehyde dehydrogenase 1 family member A1	3	1	1	54.8
A0A452DLH9	Ubiquitin conjugating enzyme E2 L3	10	1	1	16.9
A0A452FPL9	MARCKS like 1	8	1	1	19.8
A0A452F483	Tetraspanin	3	5	1	26.2
A0A452E613	Transaldolase	4	2	1	31.7
A0A452ESG4	Receptor for activated C kinase 1	4	1	1	35.1
A0A452F9P8	C-X-C motif chemokine	14	2	1	11.4
A0A452EJ90	Lecithin-cholesterol acyltransferase	3	1	1	49.9
A0A452DRJ1	Coagulation factor XII	3	1	1	66.8
A0A452E3X0	Quinoid dihydropteridine reductase	7	1	1	25.6
A0A452F571	D-3-phosphoglycerate dehydrogenase	2	1	1	56.5
A0A452GA96	Annexin	5	1	1	36.1
A0A452G6Q5	Microtubule-associated protein	3	2	1	76.9
A0A452F4Y4	Procollagen-lysine,2-oxoglutarate 5-dioxygenase 2	2	1	1	87.5
A0A452ECC0	Ribos_L4_asso_C domain-containing protein	3	1	1	49
A0A452F9G8	Ribosomal_L14e domain-containing protein	6	1	1	23.4
A0A452DMV3	Polypeptide N-acetylgalactosaminyltransferase	1	1	1	106.2
A0A452EV89	Myosin light chain 12A	6	1	1	20.5
A0A452EUK4	Pyrophosphatase (inorganic) 1	7	2	1	32.8
A0A452E0K3	Kallikrein related peptidase 6	7	1	1	27
A0A452F4G7	Deoxyribonuclease 2, lysosomal	3	3	1	41.2
A0A452FJA8	CD44 molecule (Indian blood group)	2	3	1	77.5
A0A452FX42	Ribosomal protein S9	5	1	1	22.6
A0A452FTN4	Phosphoserine aminotransferase	4	1	1	40.4
A0A452DZ19	MANSC domain-containing protein	6	2	1	31.1
A0A452E7W2	MANSC domain containing 1	5	1	1	44.4
A0A452DLE1	ELFV_dehydrog domain-containing protein	1	4	1	61.5
A0A452FYY3	Apolipoprotein A2	10	3	1	11.2
A0A452DM79	Histone cluster 1 H1 family member b	5	1	1	22.7
A0A452F7M5	Proteasome subunit alpha type	6	1	1	27.9
A0A452EUZ5	Matrix metallopeptidase 2	2	1	1	73.8
A0A452G9J7	40S ribosomal protein S7	6	3	1	22.1
A0A452DWB6	40S ribosomal protein S3a	5	2	1	29.9
A0A452GAQ6	Uncharacterized protein	3	2	1	33.6
A0A452F924	AE binding protein 1	2	1	1	130.9
A0A452EXX7	Uncharacterized protein	3	1	1	36.2
A0A075VRE8	Cellular retinol binding protein 1 (Fragment)	9	4	1	15.8
A0A452DR48	HRas proto-oncogene, GTPase	13	3	1	21.3
A0A452FIG7	S-formylglutathione hydrolase	8	1	1	31.5
A0A452E7R7	SH3 domain-binding glutamic acid-rich-like protein	9	2	1	12.8
A0A452FPG4	Adhesion G protein-coupled receptor G6	1	1	1	139.4
A0A452EHT0	RRM domain-containing protein	3	2	1	42.7
A0A452FUQ9	Plakophilin 1	1	1	1	81.3
A0A452FSE1	Ribosomal_S13_N domain-containing protein	5	4	1	17.2
A0A1Q1N997	Proteasome subunit beta (Fragment)	6	2	1	26.3
A0A452FKK9	EF-hand calcium binding domain 6	1	1	1	171.8
A0A452EKP2	Platelet activating factor acetylhydrolase 1b catalytic subunit 2	4	2	1	25.5
A0A452F509	ATP synthase subunit gamma	4	3	1	33.1
A0A452F0N6	Sodium/potassium-transporting ATPase subunit alpha	2	1	1	113.1
A0A452ESX0	Alanyl-tRNA synthetase	1	1	1	106.6
A0A452EAB1	Proteasome subunit alpha type	4	4	1	32
A0A452G2G7	Uncharacterized protein	4	2	1	35
A0A452EVP1	Apolipoprotein D	7	1	1	24.1
A0A452EHE9	Spectrin alpha chain, non-erythrocytic 1	0	2	1	282.2
A0A452G6L7	Dystonin	0	1	1	844.2
A0A452FU98	Angiopoietin like 4	5	3	1	45.8
A0A452F2S8	ST6 N-acetylgalactosaminide alpha-2,6-sialyltransferase 2	4	1	1	39.9
A0A452DPI5	Ribosomal_L7Ae domain-containing protein	10	5	1	12.8
A0A452G4X2	Laminin subunit beta 1	1	1	1	203.2
A0A452FUN4	LY6/PLAUR domain containing 3	5	2	1	37.9
A0A452EIH7	DNA polymerase theta	1	1	1	289.1
A0A076N3S4	Prolactin receptor	2	1	1	65.2
A0A452FAD9	Dedicator of cytokinesis 1	2	1	1	217.8
A0A452FIB2	C-C motif chemokine	14	4	1	11.5
A0A452EI23	ETHE1 persulfide dioxygenase	5	2	1	27.8
A0A452FLA7	Coagulation factor XIII B chain	2	1	1	74.8
A0A452EHC3	RAS like proto-oncogene A	7	1	1	23.5
A0A452DWP9	Aldehyde dehydrogenase 7 family member A1	4	1	1	58.6
A0A452E7B4	CS domain-containing protein	8	2	1	18.4
A0A452E955	Ribosomal protein L24	8	3	1	18.2
A0A452DW28	Ribosomal_L6 domain-containing protein	5	1	1	22
A0A452FWH8	Cysteine rich secretory protein LCCL domain containing 2	2	1	1	55.6
A0A452F6L0	Ectonucleotide pyrophosphatase/phosphodiesterase family member 5	3	1	1	54.4
A0A452FXT8	Cancer susceptibility 4	2	1	1	47.7
A0A452E2F7	5'-nucleotidase	3	2	1	34.5
A0A452ESE7	Enhancer of rudimentary homolog	5	1	1	14
A0A452F9M8	WAP domain-containing protein	6	1	1	16
A0A452E0X4	Aminopeptidase	1	2	1	106.9
A0A452DZT8	Uncharacterized protein	2	2	1	94.4
A0A452DZ57	Peptidase_M24 domain-containing protein	3	1	1	43.8
A0A452FLA3	Ribosomal protein L19	5	3	1	23.6
A0A452FK47	Acylphosphatase	18	1	1	11.5
A0A452FAS4	TLE family member 4, transcriptional corepressor	1	1	1	83.8
B9VR86	Proteasome subunit alpha type	5	1	1	27.4
A0A452EKG3	Hexose-6-phosphate dehydrogenase/glucose 1-dehydrogenase	1	1	1	90.8
A0A452EQW3	MFS domain-containing protein	2	3	1	54.8
A0A452EI54	Ig-like domain-containing protein	7	1	1	13.4
A0A452FF91	Senataxin	0	1	1	300.1
A0A452FVN5	Uncharacterized protein	11	2	1	14.5
A0A452E7Y8	GLOBIN domain-containing protein	13	2	1	16.7
A0A452G893	S100 calcium binding protein A8	9	1	1	10.4
A0A452F0G8	Leukotriene A(4) hydrolase	3	2	1	69.2
A0A452DR33	Heterogeneous nuclear ribonucleoprotein U	1	2	1	88.8
A0A452DKF1	VAMP associated protein A	4	1	1	32.4
A0A452G7Y4	Nectin cell adhesion molecule 2	2	1	1	57.5
A0A452FJU4	Chitinase acidic	2	1	1	51.9
A0A452F406	Destrin, actin depolymerizing factor	7	1	1	18.5
A0A452F1U9	Mannan binding lectin serine peptidase 2	2	2	1	76.6
A0A452EYS8	Prohibitin	3	1	1	32.3
A0A452E4S1	Tetraspanin	6	2	1	27.5
A0A452E611	Selenoprotein F	9	2	1	14.7
A0A452FFP6	Beta-mannosidase	1	1	1	101.3
A0A452EPL6	TBC1 domain family member 19	5	1	1	60.2
A0A452F998	Myotubularin related protein 1	2	1	1	77.2
A0A452G286	Uncharacterized protein	8	1	1	13.2
A0A452FAZ1	Proteasome subunit beta	8	1	1	29
A0A452E238	Ribosomal_L7Ae domain-containing protein	5	1	1	28.5
A0A452DKD8	Uncharacterized protein	13	3	1	9.4
A0A452DWC9	Alpha fetoprotein	1	3	1	68.5
A0A452FJJ1	Dynein axonemal heavy chain 9	0	1	1	509.6
A0A452F5Z4	DExH-box helicase 9	1	2	1	140
A0A452END7	Spectrin beta chain	0	2	1	275.1
A0A452FKQ0	Sema domain-containing protein	1	3	1	54.9
A0A452EYC3	Uncharacterized protein	2	1	1	78.2
A0A452DQD8	Histone domain-containing protein	5	5	1	15.1
A0A452G5D8	Glutamine-fructose-6-phosphate transaminase 2	3	1	1	76.4
A0A452DM53	2-oxoglutarate and iron dependent oxygenase domain containing 3	4	1	1	34.9
A0A452DLF4	Vinculin	1	1	1	123.8
A0A452E6T1	Ribosomal protein L32	10	1	1	15.9
A0A452FGT2	DNA topoisomerase 2	1	1	1	181.4
A0A452F0L9	Uncharacterized protein	4	2	1	30.7
A0A452F2J4	S100 calcium binding protein A10	18	3	1	11.2
A0A452FZE7	Solute carrier family 31 member 1	10	3	1	21.1
A0A452G3A0	Calumenin	3	1	1	37
A0A452F322	Peptidase S1 domain-containing protein	8	1	1	28.4
A0A452DT44	Carcinoembryonic antigen related cell adhesion molecule 20	1	1	1	63
A0A452DR78	Transforming growth factor beta induced	1	1	1	74.3
A0A452FK06	Membrane cofactor protein	5	2	1	38.5
A0A452FMX3	Plectin	0	1	1	470.4
A0A452EJZ2	Uncharacterized protein	5	1	1	39.1
A0A452F6Q6	Ig-like domain-containing protein	6	1	1	13.8
A0A452EXG3	SPG11 vesicle trafficking associated, spatacsin	1	1	1	274.2
A0A452DWB4	10-formyltetrahydrofolate dehydrogenase	1	1	1	98.4
A0A452F0H3	Small nuclear ribonucleoprotein-associated protein	3	1	1	24.6
A0A452E757	Prolylcarboxypeptidase	3	1	1	57.7
A0A452E3U2	Adhesion G protein-coupled receptor E5	1	1	1	90.4
A0A452E444	Protein S	3	1	1	76.4
A0A452FKR3	Maestro heat like repeat family member 5 (gene/pseudogene)	1	1	1	144.6
A0A452E4W2	Histone-lysine N-methyltransferase	1	2	1	142.5
A0A452FHW4	AAR2 splicing factor	2	1	1	43.5
A0A452E7H8	Thymopoietin	2	1	1	75
A0A452FFC4	Ripply transcriptional repressor 2	6	1	1	14.5
A0A452ENH6	von Willebrand factor A domain containing 8	1	1	1	213.5
A0A452G5T2	Serine/threonine kinase 11 interacting protein	1	1	1	116
A0A452EBE0	Complement C8 beta chain	2	1	1	67.6
A0A452DS19	Lipocln_cytosolic_FA-bd_dom domain-containing protein	7	2	1	21.1
A0A452DYE0	Uncharacterized protein	5	2	1	51.6
A0A452FK27	Heat shock protein family A (Hsp70) member 13	3	1	1	51.8
A0A452F8Z9	Uncharacterized protein	0	5	1	184.5
A0A452DMC8	Profilin	10	1	1	15.1
A0A452G4U7	Arp2/3 complex 34 kDa subunit	12	1	1	16.9
A0A452FYE3	Uncharacterized protein	7	3	1	9.1
A0A452ERU5	Hypoxanthine phosphoribosyltransferase	6	1	1	24.5
A0A452FKD5	Heterogeneous nuclear ribonucleoprotein A/B	2	1	1	36
A0A452DNL3	G protein subunit beta 2	7	1	1	37.3
A0A452DX42	ADAM metallopeptidase with thrombospondin type 1 motif 3	1	1	1	135.1
A0A452G8M1	Retinoid X receptor gamma	2	1	1	58.6
A0A452EU53	Clathrin light chain	4	1	1	26.7
A0A452ELX4	Ribosomal protein L15	4	1	1	24.2
A0A452FQB0	Cathepsin S	5	1	1	37.2
A0A452FVM4	Tryptophanyl-tRNA synthetase	1	1	1	54.3
A0A452DRI6	IST1 factor associated with ESCRT-III	2	1	1	39.7
A0A452DU66	GLI family zinc finger 1	1	1	1	117.4
A0A452DPK7	MAGE domain-containing protein	2	1	1	37.4
A0A452F9J8	MANSC domain-containing protein	7	2	1	32.8
A0A452EFW6	Kinesin family member 15	0	1	1	158.6
A0A452DLU0	Hexokinase 1	1	1	1	105
A0A452EIX9	Uncharacterized protein	6	2	1	21.3
A0A452E7S5	Dickkopf WNT signaling pathway inhibitor 3	4	1	1	38.3
A0A452FFQ5	Replication factor C subunit 4	2	1	1	39.8
