# Supplementary material for: Comparative Label-Free Liquid Chromatography–Mass Spectrometry Milk Proteomic Profiles Highlight Putative Differences between the Autochthon Teramana and Saanen Goat Breeds
Source: Animals (Basel). 2023 Jul 10;13(14):2263. doi: 10.3390/ani13142263 (PMC10376190; doi:10.3390/ani13142263)
Supplement: Supplementary file 1 [file animals-13-02263-s001.zip › Table S2.xlsx]

## Sheet: Proteins
Uniprot acession	Protein description	∑Coverage % by amino acid	a)PSMs	b)Unique Peptides	c)MW [kDa]
A0A452F7K4	Serum albumin	72	678	52	69.1
A0A452EYH6	Lactotransferrin	71	371	42	77.3
A0A452EW49	Uncharacterized protein	74	200	38	77.2
A0A452DX18	Complement C3	42	215	49	187.2
A0A452FJF9	Transferrin	66	196	38	76.9
A0A452EK75	Lipocln_cytosolic_FA-bd_dom domain-containing protein	57	1064	15	23.8
A0A452EZW3	FAD-binding PCMH-type domain-containing protein	39	169	1	142.2
A0A452F0Q0	Uncharacterized protein	53	280	3	40.8
A0A452EZW6	FAD-binding PCMH-type domain-containing protein	38	166	1	146.6
A0A452EDG7	Polymeric immunoglobulin receptor	50	396	25	82.6
A0A452FF76	Uncharacterized protein	46	151	2	139.9
A0A452FFB1	Uncharacterized protein	45	144	1	139.9
A3EY52	Butyrophilin subfamily 1 member A1	57	174	20	59.2
A0A452F074	Uncharacterized protein	54	223	6	45.3
A0A452EU19	Uncharacterized protein	41	138	40	164.1
A0A452EPC6	Uncharacterized protein	52	154	15	53
A0A452EIH8	Nucleobindin 1	58	134	23	54.6
A0A452DYV8	Alpha-2-glycoprotein 1, zinc-binding	76	108	19	33.8
M4NBE4	Heat shock 70kDa protein 5	40	117	20	72.4
A0A452FHJ7	Gelsolin	45	98	20	86
A0A452F854	SERPIN domain-containing protein	48	99	7	46.5
A0A452G8P4	Actin gamma 1	70	107	7	41.9
A0A452EK60	Ceruloplasmin	38	101	28	121.6
A0A452EYE8	Uncharacterized protein	42	117	1	65.3
A0A452F5L4	Fatty acid synthase	20	105	34	273.4
A0A452G1R9	Nucleobindin 2	51	105	18	49.2
A0A452ENB6	Complement C9	50	106	22	61.9
A0A452EYF6	Uncharacterized protein	39	111	2	70.5
A0A452FLW9	CD109 molecule	23	87	25	161.6
A0A452G129	GC vitamin D binding protein	59	87	20	53.1
A0A452DZU0	SERPIN domain-containing protein	32	90	12	52.6
A0A452FH78	Alpha 2-HS glycoprotein	45	80	12	38.2
A0A452EH90	Lactadherin	56	94	15	47.8
A0A452EWZ3	SERPIN domain-containing protein	31	93	7	55
A0A452G9V7	Alpha-1-B glycoprotein	39	80	13	56.2
A0A452EW20	Complement C7	34	84	21	93.4
A0A452FK23	Uncharacterized protein	40	128	5	25.6
A0A452FR95	Uncharacterized protein	36	79	20	85.5
A0A452G9E6	Folate_rec domain-containing protein	55	77	10	29.7
A0A452E2Y0	Clusterin	38	72	15	50.9
A0A452EU55	Enolase 1	52	65	11	47.3
A0A452E7A0	Plasminogen	39	64	21	91.1
A0A452FJ07	SERPIN domain-containing protein	40	75	16	48.7
A0A452G0Z2	Semaphorin 7A (John Milton Hagen blood group)	40	79	18	74.8
A0A452ELS1	SERPIN domain-containing protein	44	59	6	46.1
A0A452FEN1	Vimentin	42	84	16	54.1
A0A452DTU9	Uncharacterized protein	32	53	15	72.5
A0A452E2C8	Transthyretin	63	56	8	15.8
A0A452G7V5	Protein disulfide-isomerase	36	60	18	63.1
A0A452EHT7	Inter-alpha-trypsin inhibitor heavy chain 4	29	53	17	100.4
A0A452DZD6	Ig-like domain-containing protein	76	149	4	11.3
A0A452DRK5	Hemopexin	45	66	14	51.9
A0A452FRE2	Sulfhydryl oxidase	35	33	18	82.1
A0A452E2F6	Alpha-1-acid glycoprotein	50	44	10	23.1
A0A452DQU2	Actin alpha cardiac muscle 1	42	69	5	42
A0A452FXA4	Melanotransferrin	38	61	15	80.6
A0A452FAJ6	Enolase 3	42	48	6	48.2
A0A452E1H0	Golgi glycoprotein 1	19	58	18	139.9
A0A452EN89	Uncharacterized protein	45	54	10	31.1
E9NRZ3	Beta-1,4-galactosyltransferase I	37	57	12	44.7
A0A452F9H1	Serpin family G member 1	26	49	9	52.1
A0A452E4U5	Serpin family C member 1	35	58	13	52.4
C6KJ77	Breast cancer resistance protein	26	68	14	73.1
A0A452FZ73	Creatine kinase, M-type	49	65	14	43
A0A452DTF9	C-type lectin domain family 3 member B	59	43	8	22.1
A0A452E7J6	Monocyte differentiation antigen CD14	34	48	7	39.5
A0A452DY37	Beta-2-microglobulin	62	71	7	14
A0A452DRX5	Prosaposin	46	48	16	58.1
A0A452EGY9	Fructose-bisphosphate aldolase	46	47	11	45.1
A0A452F3X9	Prominin 2	26	53	14	91.6
A0A452FI14	Uncharacterized protein	52	67	13	30.3
A0A452G0B8	OS9 endoplasmic reticulum lectin	37	50	16	76
A0A452EPW9	Uncharacterized protein	37	25	6	39.3
A0A452DYR7	Cystatin C	49	38	6	18
A0A452ET82	Pyruvate kinase	41	56	18	58.1
A0A452G1U2	Uncharacterized protein	19	52	8	52.8
A0A452F327	Heat shock protein 90 alpha family class B member 1	28	55	8	83.2
A0A452G5R1	Uncharacterized protein	50	33	14	44.6
A0A452FD52	Protein disulfide-isomerase A4	27	22	14	72.5
A0A452G9D9	Uncharacterized protein	48	128	6	20.6
A0A452EZ30	Leucine rich alpha-2-glycoprotein 1	32	49	9	39
A0A452ECD3	Serum amyloid A protein	50	62	7	14.3
A0A452EN73	Fibrinogen gamma chain	45	46	13	50.4
A0A452FX21	Prothrombin	35	46	15	70.1
A0A452F4M2	L-lactate dehydrogenase	22	28	5	39.7
A0A452EIE6	Perilipin	43	53	12	41.3
A0A452FNW6	Glyceraldehyde-3-phosphate dehydrogenase	47	52	10	35.9
A0A452FMZ7	Heat shock protein 90 alpha family class A member 1	22	42	6	84.7
A0A452DPW1	Chitinase-3-like protein 1	35	40	10	43.6
A0A452FZ04	Apolipoprotein H	37	34	8	38.2
A0A452G7E7	Serpin family F member 1	37	37	11	46
A0A452E2P1	Uncharacterized protein	34	65	8	34.9
A0A452ERT5	Solute carrier family 34 member 2	18	41	10	75.7
Q6S4N9	Fatty acid binding protein 3	50	47	6	14.8
A0A452F9X4	Follistatin like 1	44	32	10	34.9
A0A452DMF8	Keratin 5	26	50	9	60.2
A0A452G8L3	Suppression of tumorigenicity 14	18	57	11	98.2
H9B8T9	Cathepsin B	51	31	12	36.8
A0A452EE69	Ig-like domain-containing protein	59	65	4	14.5
A0A452FEC6	Receptor protein-tyrosine kinase	11	40	11	133.6
A0A452G7G8	Joining chain of multimeric IgA and IgM	55	52	8	18
A0A452FV98	Inter-alpha-trypsin inhibitor heavy chain 2	19	37	13	106.4
A0A452F283	Solute carrier family 3 member 2	28	30	11	63.3
A0A452EGM8	Vesicle amine transport 1	52	43	12	42.7
A0A452FHZ0	Lipocalin 2	47	41	7	23
A0A452ENA3	Fibrinogen beta chain	34	42	12	56.6
A0A452G9E9	Alpha-galactosidase	31	34	10	46.4
A0A452FUQ2	Perilipin	39	36	11	47.6
A0A452E6A2	SERPIN domain-containing protein	36	36	11	46.6
A0A452E4K0	Cystatin E/M	63	33	7	16.4
A0A452DNI4	Uncharacterized protein	17	34	13	107.1
A0A452ET55	Triosephosphate isomerase	41	38	9	31.5
A0A452EME0	Keratin 14	31	48	4	51.9
A0A452F525	C-type lectin domain-containing protein	29	36	6	37.1
A0A452G0J3	TIMP metallopeptidase inhibitor 2	42	31	7	24.3
A0A452F4S4	Ig-like domain-containing protein	49	107	1	10.8
A0A452G6U5	Rab GDP dissociation inhibitor	40	36	13	51.4
A0A452EEM4	Peptidoglycan-recognition protein	52	40	6	21
A0A452EHN1	Procollagen C-endopeptidase enhancer	28	38	9	48.3
A0A452ED43	Apolipoprotein A4	41	32	12	42.8
A0A452F4L3	Fibrinogen alpha chain	21	32	11	67
A0A452FYV6	Cofilin 1	65	28	10	18.4
A0A452DT40	Actin beta like 2	31	29	1	41.8
A0A452F014	Serpin family A member 5	36	36	10	45.5
A0A452FHC8	Galectin 3 binding protein	20	36	8	61.8
A0A452E7C9	Filamin A	7	45	12	280.7
A0A452EVB0	GDNF family receptor alpha-2	19	26	7	51.6
A0A452FJK2	Fibronectin 1	8	35	14	271.9
A0A452F9Y8	Peptidyl-prolyl cis-trans isomerase	40	47	8	23.7
A0A452DSB1	Annexin	35	41	10	38.6
A0A452G3S8	Tubulin beta chain	28	46	2	49.6
A0A452DRN1	Peptidase A1 domain-containing protein	29	21	9	44.6
A0A452E122	Phosphoglycerate kinase	34	36	7	45.3
A0A452E819	Kininogen 1	28	43	13	68.8
A0A452FAW4	Lipopolysaccharide binding protein	25	27	9	53.4
A0A452E4F5	Ribonuclease A family member 4	46	26	6	18.5
A0A452DWW0	Myoglobin	39	30	4	17
A0A452F449	Uncharacterized protein	60	35	5	10.7
A0A452FNS1	Peptidyl-prolyl cis-trans isomerase	49	35	7	17.9
A0A452FQU3	Inter-alpha-trypsin inhibitor heavy chain 1	16	28	11	100.1
A0A452EKN2	Uncharacterized protein	40	31	2	35.9
A0A452F195	Syndecan binding protein	29	21	5	38.7
A0A452G8V2	Family with sequence similarity 3 member C	37	31	7	24.8
A0A452FM11	Tubulin beta chain	25	39	1	50
A0A452FKN8	Transketolase	21	30	9	67.8
A0A452EX53	Serum amyloid A protein	48	40	4	14.6
A0A452FX35	Carboxypeptidase	19	26	8	54.3
A0A452E2H7	Elongation factor 1-alpha	24	32	10	50.1
A0A452F8M0	Cellular repressor of E1A stimulated genes 1	32	24	5	24.5
A0A452EQX6	Diazepam binding inhibitor, acyl-CoA binding protein	57	28	4	10
A0A452F2C6	Ezrin	17	30	5	68.7
A0A452ELE7	Complement C2	19	25	10	82.7
A0A452FN83	Serpin family F member 2	22	23	7	52.9
A0A452E1J7	Heat shock protein 90 beta family member 1	12	33	9	96.1
A0A452FLJ4	Serum amyloid A protein	43	50	5	14.8
A0A452EMV0	Solute carrier family 38 member 10	13	20	8	116
A0A452FK82	Rho GDP dissociation inhibitor alpha	39	28	7	23.4
A0A452FQ19	Uncharacterized protein	21	16	9	67.2
A0A452FLE8	Apolipoprotein E	26	31	7	37.2
A0A452G0P6	Keratin 10	15	32	6	58
A0A452EA18	Stomatin	34	33	7	31.7
A0A452FPG8	Peroxiredoxin 4	44	24	6	30.8
A0A452FRA9	Tubulin alpha chain	17	28	6	53.1
A0A452G179	Serine peptidase inhibitor, Kunitz type 1	18	29	7	56.9
A0A452FN18	Keratin 3	13	31	3	64.2
A0A452E3V0	C-X-C motif chemokine	34	29	3	12.4
A0A452FJ15	Nucleoside diphosphate kinase	53	24	3	17.3
A0A452F982	NPC intracellular cholesterol transporter 2	50	27	7	16.4
A0A452E0U0	Tetraspanin	25	22	3	25.7
A0A452F230	Nucleoside diphosphate kinase	55	25	3	17.9
A0A452EL69	Laminin subunit gamma 1	9	23	10	177.7
A0A452EK68	C-X-C motif chemokine	45	26	3	10.9
A0A452FI89	Complement C6	13	18	8	104.6
A0A452FCW7	Neural proliferation, differentiation and control 1	23	15	6	34.2
A0A452FRC9	Heat shock protein family A (Hsp70) member 1 like	9	28	1	70.7
A0A452FB52	DnaJ heat shock protein family (Hsp40) member B9	31	17	5	25.8
A0A452F2K7	Superoxide dismutase [Cu-Zn]	38	18	6	25.9
A0A452G9P2	Sialic acid acetylesterase	25	13	8	55.4
A0A452ESY5	Dystroglycan 1	14	17	7	97.4
A0A452FD71	Fetuin B	29	21	7	42.5
A0A452FQ33	Lamin A/C	17	27	10	74.2
A0A452F4D1	Lipocln_cytosolic_FA-bd_dom domain-containing protein	37	36	7	19.4
A0A452FR43	Insulin like growth factor binding protein 7	34	19	6	29
A0A452GAG0	Alpha-1-microglobulin/bikunin precursor	23	18	6	38.8
A0A452EJN1	Uncharacterized protein	54	17	6	22.7
A0A452EH73	RNAse_Pc domain-containing protein	56	15	4	16.1
D6PX62	Cysteine-rich secretory protein 3	36	18	6	27.3
A0A452ELY4	Uncharacterized protein	36	21	5	21.8
A0A452E7W9	C-type lectin domain-containing protein	31	20	5	23.9
A0A452G0A7	Amine oxidase	14	19	7	87.1
A0A452FMU8	SEA domain-containing protein	15	18	5	57.9
A0A452F378	Amine oxidase	9	8	3	84.6
A0A452E188	SIL1 nucleotide exchange factor	16	22	7	55.2
I1W1N3	Ras-related protein Rab-18	41	25	7	23
A0A452DMR1	Uncharacterized protein	36	16	6	23.5
A0A452EP10	Keratin 71	12	26	1	54.5
A0A452DPJ3	Ig-like domain-containing protein	20	25	2	17
A5JSS7	Glycosylation-dependent cell adhesion molecule 1	37	73	6	17
A0A452EYJ1	Uncharacterized protein	41	15	4	21
A0A452F4R6	Isocitrate dehydrogenase [NADP]	25	18	8	46.7
A0A452EJM6	Uncharacterized protein	36	14	4	42.7
A0A452EBK8	RAB11A, member RAS oncogene family	34	17	7	24.4
A0A452EKT9	Uncharacterized protein	30	23	1	35.9
A0A452E4U1	Keratin 17	17	23	1	48.6
A0A452E555	CAP18_C domain-containing protein	39	13	5	18.8
A0A452DRL4	IFI30 lysosomal thiol reductase	34	21	5	27.7
A0A452EX71	Carboxypeptidase B2	18	18	5	48.7
A0A452EEE2	Moesin	12	27	4	77.5
A0A452E480	L-lactate dehydrogenase	23	16	5	36.5
A0A452DM24	Growth differentiation factor 11	9	14	3	44.9
A0A452F644	Serine protease 22	24	14	4	35.7
A0A452EN82	ATP synthase subunit alpha	16	21	7	60.8
A0A452DPV3	Phosphoglycerate kinase	17	21	1	44.7
A0A452ECG5	IF rod domain-containing protein	20	23	3	50.2
A0A452E1U1	Thioredoxin domain-containing protein	41	26	4	22.9
A0A452EWR1	Myeloid derived growth factor	46	7	5	19
A0A452EA05	Anterior gradient 2, protein disulphide isomerase family member	37	12	5	19.9
A0A452DWU1	Histone H4	50	25	5	11.4
A0A452ECX7	14_3_3 domain-containing protein	28	21	3	27.7
A0A452E053	Ig-like domain-containing protein	49	14	3	11.7
A0A452EP82	Biotinidase	13	13	5	59.2
A0A452F548	Serpin family B member 1	22	10	6	43.6
A0A452GA47	Keratin 1	9	25	4	63.6
A0A452FTD0	Ig-like domain-containing protein	26	21	4	18.8
A0A452FVT0	WAP four-disulfide core domain 2	45	13	4	12.7
A0A452DYF3	BPI1 domain-containing protein	22	15	2	17.6
A0A452ERR1	Transmembrane protein 263	70	19	5	11.6
A0A452FVY9	Mucin 15, cell surface associated	21	16	4	35.9
A0A452FS72	14_3_3 domain-containing protein	17	20	2	27.6
A0A452DRH2	Endoplasmic reticulum oxidoreductase 1 alpha	23	13	6	53.2
A0A452EML6	Keratin 75	8	22	1	57.7
A0A452E856	Sulfatase domain-containing protein	12	17	5	61.8
A0A452ETA1	Tyrosine 3-monooxygenase/tryptophan 5-monooxygenase activation protein beta	21	17	2	28.1
A0A452DMP9	Histone H2B	35	20	4	13.9
A0A452FGS0	Dipeptidyl peptidase 4	10	10	6	88.6
A0A452EAX0	N-acetylglucosamine-1-phosphate transferase subunit gamma	23	12	5	33.4
A0A452G5W1	Granulin precursor	17	14	5	61.6
A0A452DVG8	Protein disulfide isomerase family A member 6	14	15	4	48.1
A0A452ECJ7	Endoplasmic reticulum protein 29	26	6	5	29.9
A0A452E573	ATP synthase subunit beta	13	19	5	56.1
A0A452E3Y5	Calcium and integrin binding 1	33	14	5	21.7
A0A452EUU0	Glucose-6-phosphate isomerase	16	15	7	62.8
A0A452E369	RNAse_Pc domain-containing protein	40	8	4	16.9
A0A452EC15	Serpin family A member 7	21	14	7	48.7
A0A452F6A0	Keratin 8	10	24	1	53.9
A0A452FK02	Tyrosine-protein kinase receptor	10	17	6	101.2
A0A452EPJ0	Pentaxin	33	17	4	25.6
A0A452DKX4	SERPIN domain-containing protein	80	12	3	12.4
A0A452FB35	Lectin, mannose binding 2	17	13	4	40.5
A0A452EQW7	Malate dehydrogenase	23	11	6	36.4
A0A452GBJ0	BRO1 domain-containing protein	12	10	6	97.4
A0A452EVZ5	Ig-like domain-containing protein	18	14	2	16.6
A0A452E537	Uncharacterized protein	36	12	4	17.7
A0A452E739	Calmodulin 2	37	13	5	17
A0A452EVW5	Selenoprotein M	21	13	2	15.2
A0A452G4T3	Complement C8 alpha chain	20	12	6	66
C6ZP52	II alpha globin	23	20	3	15.2
A0A452G2G2	Eukaryotic translation initiation factor 5A	23	9	2	16.8
A0A452E2Q7	Junctional adhesion molecule 3	18	11	4	36.4
A0A452FXM5	Voltage dependent anion channel 1	25	16	5	30.7
A0A452G3X9	Lipoprotein lipase	13	13	4	54.7
A0A452EZB5	Uncharacterized protein	14	9	4	40.4
A0A452EQ75	14_3_3 domain-containing protein	13	16	1	28.9
A0A452F6I3	Phosphoglucomutase 1	10	8	4	61.5
A0A452E8D3	Ig-like domain-containing protein	27	18	2	14.5
A0A452DPP0	Ig-like domain-containing protein	38	13	1	12.1
A0A452EHU0	45 kDa calcium-binding protein	8	12	3	44.5
A0A452DSV3	Myosin light chain 6B	34	15	5	18
A0A452FER9	Keratin 7	10	24	1	51.6
A0A452DUG3	Synaptosomal-associated protein	28	12	4	23.2
A0A452EA48	Gamma-glutamyltransferase 6	11	11	3	49.6
A0A452ETC4	Lipocln_cytosolic_FA-bd_dom domain-containing protein	32	15	5	19.3
A0A452DYZ1	Peptidylprolyl isomerase	30	9	4	11.9
A0A452FXX0	Malate dehydrogenase	19	15	5	35.6
A0A452EGF3	Carboxypeptidase Q	13	12	4	52.7
A0A452ETD8	Filamin B	3	14	4	277.8
A0A452ENV4	Keratin 79	8	14	1	57.8
A0A452FAS7	Myosin heavy chain 9	4	12	5	229.7
A0A452EGP3	Thioredoxin	44	12	4	11.8
A0A452E0C3	Uncharacterized protein	43	13	5	10.8
A0A452DQM6	Heat shock protein family D (Hsp60) member 1	10	11	5	60.9
A0A452G3B3	Tyrosine 3-monooxygenase/tryptophan 5-monooxygenase activation protein gamma	16	17	1	28.3
A0A452FFU9	C-type lectin domain-containing protein	16	5	3	37.6
A0A452DRK7	EPH receptor B3	6	9	4	110.2
A0A452E037	Myristoylated alanine rich protein kinase C substrate	30	11	5	31.6
A0A452EHZ1	Ubiquitin-like domain-containing protein	22	15	3	18
A0A452DXH4	Ig-like domain-containing protein	24	9	1	11.2
A0A452EGE3	Uncharacterized protein	33	13	3	11.2
A0A452FKE5	Uncharacterized protein	3	9	1	190.7
A0A452FWZ1	Phospholipase D family member 3	11	15	4	54.6
A0A452G0W3	Palmitoyl-protein thioesterase 1	21	7	4	34.1
A0A452EXF6	Uncharacterized protein	20	14	5	37.9
A0A452FU43	Retinol-binding protein	27	10	3	23.2
A0A452FWR5	C-X-C motif chemokine	30	11	2	11.6
A0A452EUX2	Thioredoxin domain-containing protein	25	7	4	25.1
A0A452FL64	Resistin	40	6	3	11.5
A0A452FR38	Uncharacterized protein	19	12	3	23.5
A0A452F1Q9	C-type lectin domain-containing protein	11	6	3	22.7
A0A452DXP3	Uncharacterized protein	20	4	4	37.2
A0A452F5L1	Serine protease 8	21	13	4	36.8
A0A452EJW7	Uncharacterized protein	20	9	3	23.7
A0A452DW18	Profilin	36	13	4	15
A0A452E545	Angiotensinogen	12	10	4	51.3
A0A452FQB9	Uncharacterized protein	16	10	5	41.8
A0A452EX54	Alpha-galactosidase	11	10	3	49.6
A0A452F6V7	Complement factor D	20	9	3	27.9
A0A452F0K7	Tropomyosin 3	17	8	3	29
B0LXL2	Tetraspanin	20	16	3	25.2
A0A452EMX2	Uncharacterized protein	16	13	2	33
A0A452G8K0	C1q domain-containing protein	26	8	3	20.7
A0A452DWL1	Desmin	8	18	1	53.5
A0A452DVY3	Histone H2A	27	10	1	15.5
A0A452FK74	Annexin	9	12	3	37.9
A0A452EM32	Superoxide dismutase [Cu-Zn]	23	6	3	15.9
A0A452GAQ4	Uncharacterized protein	13	8	3	32.9
A0A452DR91	Phosphoglycerate mutase	13	6	1	28.7
A0A452EAZ6	CutA divalent cation tolerance homolog	33	11	3	18.9
A0A452E7A9	Actinin alpha 4	5	11	2	107.2
A0A452FW61	Ig-like domain-containing protein	33	10	2	16.7
A0A452EBJ3	Ribosomal protein S3	14	10	3	26.7
A0A452DZA7	Ig-like domain-containing protein	23	8	1	12.1
A0A452EP48	HHIP like 2	10	12	5	85.9
A0A452FGY2	MHC_I-like_Ag-recog domain-containing protein	18	8	4	27.4
A0A452G7F5	SEA domain-containing protein	12	13	3	29.3
D3K382	Protein disulfide-isomerase	5	9	2	57
A0A452FYB3	Keratin 19	12	13	2	43.9
A0A452G2N5	Heat shock protein family A (Hsp70) member 6	6	10	2	70.9
A0A452FR97	Phosphoglycerate mutase	15	8	1	28.9
A0A452FBM2	Heat shock protein family A (Hsp70) member 9	7	7	4	73.7
A0A452F2R2	GLOBIN domain-containing protein	15	11	2	16.6
A0A452E9Z6	Interleukin 18 binding protein	14	4	2	22.8
A0A452E5S8	Uncharacterized protein	7	16	5	72.1
A0A452F0T8	Hypoxia up-regulated 1	6	6	3	114.6
A0A452DVL8	Poly(rC) binding protein 1	12	10	1	37.5
A0A452FBI7	Poly(rC) binding protein 2	13	10	1	34.9
A0A452ES29	Canopy FGF signaling regulator 3	11	2	2	31.4
A0A452FTD9	Anaphylatoxin-like domain-containing protein	3	5	1	181.9
A0A452ENU2	Glucose-6-phosphate 1-dehydrogenase	10	10	4	59.3
A0A452G077	Cellular communication network factor 2	11	4	3	38
A0A452FD14	Glycerol-3-phosphate dehydrogenase [NAD(+)]	13	3	2	38.7
I1VE57	Ras-like protein family member A	19	10	3	21.8
A0A452E9E9	Saposin B-type domain-containing protein	24	4	3	20.6
A0A452EMK6	Transgelin	17	10	3	22.6
A0A452FKE1	Serine dehydratase	13	7	2	34.3
A0A452F723	GLOBIN domain-containing protein	13	5	1	16.3
A0A452FV45	Lumican	8	11	3	38.8
A0A452DVM2	RAB10, member RAS oncogene family	17	5	1	22.5
A0A452ETN5	Actinin alpha 1	4	10	1	105.4
A0A452FE79	Integrin alpha FG-GAP repeat containing 1	7	8	3	67.6
A0A452G9E8	Attractin	5	8	4	157.2
A0A452FLQ8	Eukaryotic translation initiation factor 4A1	11	8	4	46.1
A0A452F973	Uncharacterized protein	19	15	4	24.3
A0A452EZ57	Uncharacterized protein	7	8	3	60.7
A0A452E0A4	Tropomyosin 4	14	11	1	28.5
A0A452FNL0	Heterogeneous nuclear ribonucleoprotein A2/B1	19	8	4	37.4
A0A452FAF7	Uncharacterized protein	20	10	2	17.8
A0A452G829	KRAS proto-oncogene, GTPase	26	10	3	21.4
A0A452G800	Keratin 4	5	13	1	58.4
A0A452EK19	CSD_1 domain-containing protein	11	7	2	35.9
A0A452EPB0	Aldose 1-epimerase	11	8	3	37.6
A0A452EQZ9	Syndecan	11	8	2	22.4
A0A452ECD2	Histone H2A	27	10	1	15.1
A0A452EXX7	Uncharacterized protein	11	4	3	36.2
A0A452FAG4	Low density lipoprotein receptor	5	6	4	86.3
A0A452G2X7	Proteolipid protein 1	11	11	3	30
A0A452F5A2	Amino acid transporter	7	6	2	58.5
A0A452E712	Adenylate kinase isoenzyme 1	18	8	3	21.6
A0A452ECP7	Carbonic anhydrase 3	15	5	3	29.4
A0A452E0H9	N-acylsphingosine amidohydrolase 1	9	8	4	45.3
A0A452F1G2	Thrombospondin 1	5	7	4	134.1
A0A452FDR2	40S ribosomal protein S8	14	10	3	24.1
A0A452FM54	Parkinsonism associated deglycase	12	6	2	20
A0A452DZ70	Fructose-bisphosphate aldolase	10	4	1	53.8
A0A452G1X4	Phospholipase B-like	8	8	3	65.5
A0A452FE95	Uncharacterized protein	17	8	3	20.2
A0A452FQC0	Uncharacterized protein	23	7	3	17.6
A0A452DV39	Uncharacterized protein	10	5	1	25.4
A0A452DTM3	Biglycan	10	8	3	41.9
A0A452F0G8	Leukotriene A(4) hydrolase	5	4	2	69.2
A0A452DRA2	Ephrin A1	9	7	2	23.7
A0A452G5Z9	Trefoil factor 2	22	4	2	14.5
A0A097C2Z0	60S acidic ribosomal protein P0	14	8	3	34.3
A0A452DVP7	Lymphocyte cytosolic protein 1	4	6	3	70.1
A0A452DTQ8	Agrin	2	5	2	216.2
A0A452DTY2	Uncharacterized protein	8	8	2	32.9
A0A452E243	Uncharacterized protein	15	5	2	30.6
A0A452EWG3	Uncharacterized protein	6	8	2	51
A0A452EIR1	Tr-type G domain-containing protein	4	11	3	95.3
A0A452FA09	Uncharacterized protein	13	3	3	53.8
A0A452E5S9	Extracellular matrix protein 1	9	5	3	58.5
A0A452GB99	Transgelin	18	7	3	22.4
A0A452F0N6	Sodium/potassium-transporting ATPase subunit alpha	4	5	3	113.1
A0A452FVB9	BPI1 domain-containing protein	4	9	1	27.3
A0A452EI16	NAC-A/B domain-containing protein	13	7	2	23.7
A0A452FTN4	Phosphoserine aminotransferase	6	2	2	40.4
A0A452G538	Clathrin heavy chain	2	4	3	192.3
A0A452FF95	Ig-like domain-containing protein	22	7	1	21
A0A452FSN2	Uncharacterized protein	10	5	3	47.6
A0A452F719	Mesencephalic astrocyte derived neurotrophic factor	20	4	3	20.3
A0A452FPL9	MARCKS like 1	14	7	2	19.8
A0A452DNR6	Serpin family H member 1	6	3	2	46.5
A0A0S2VHX5	Agouti signaling protein	15	8	1	14.7
A0A452F1G6	RAP1A, member of RAS oncogene family	20	10	3	21
A0A452GA96	Annexin	10	4	2	36.1
A0A452FZ15	C1q domain-containing protein	13	8	2	22.6
A0A452FP83	RRM domain-containing protein	9	3	2	32.8
A0A452EFQ6	N-acetylglucosamine-6-sulfatase	6	7	3	62.6
A0A452F1F7	Ribosomal protein lateral stalk subunit P2	39	3	2	11.7
A0A452DVM8	Prokineticin 1	26	6	2	11.5
A0A452FHV8	Adenylyl cyclase-associated protein	5	4	2	51.2
A0A452EKE2	IGv domain-containing protein	12	5	1	13.3
A0A452E9L8	Ig-like domain-containing protein	31	3	2	14.3
A0A452F3Q1	Cadherin 1	4	4	2	99.9
A0A452EHC3	RAS like proto-oncogene A	14	3	2	23.5
A0A452EGM7	Uncharacterized protein	8	3	2	47.2
A0A452FZ28	Thioredoxin domain containing 5	6	7	2	46.2
A0A452EA76	40S ribosomal protein SA	6	2	1	32.7
A0A452EVJ0	Annexin	3	7	2	77.6
A0A452EZ94	Ribosomal protein S20	18	6	2	14.1
A0A452G271	40S ribosomal protein S18	15	3	2	17.6
A0A452EWM1	Mannan binding lectin serine peptidase 1	5	3	3	81.3
A0A452F9J8	MANSC domain-containing protein	15	2	2	32.8
A0A452E633	ADP ribosylation factor 1	10	6	2	20.7
A0A452DTI8	ATPase H+ transporting accessory protein 1	5	6	2	51.8
A0A452FY52	Aspartate aminotransferase	8	2	2	46.4
A0A452DUT2	Aconitase 1	5	4	2	99.4
A0A452E7B4	CS domain-containing protein	19	3	2	18.4
A0A452EGD9	Voltage dependent anion channel 2	11	6	2	31.6
A0A452E1P4	G protein subunit alpha i2	7	5	2	40.6
A0A452E4Q7	Ig-like domain-containing protein	47	6	2	10.1
A0A452ED08	LDL receptor related protein associated protein 1	11	3	2	35.3
A0A452E4A8	WD_REPEATS_REGION domain-containing protein	11	4	2	35.5
A0A452FIA0	Rac family small GTPase 3	9	5	2	21.4
A0A452DYS8	Azurocidin 1	9	2	2	27.9
A0A452DMI1	Arylsulfatase B	8	2	2	59
A0A452DWD7	Uncharacterized protein	9	6	2	34.2
A0A452G3X4	Rhodanese domain-containing protein	17	2	2	12.5
A0A452G2G7	Uncharacterized protein	8	2	2	35
A0A452EIX9	Uncharacterized protein	18	3	3	21.3
A0A452F2N3	Aldehyde dehydrogenase 1 family member A1	4	3	2	54.8
A0A452FWU9	Ribosomal protein S16	14	4	2	16.4
A0A452DZE2	Protein S100	16	7	2	11.3
A0A452E969	Uncharacterized protein	31	2	2	10.1
A0A452FHR6	Transporter	4	2	2	72
A0A452DR33	Heterogeneous nuclear ribonucleoprotein U	2	5	2	88.8
A0A452G9I7	Uncharacterized protein	13	3	2	24.1
A0A452E444	Protein S	3	3	2	76.4
A0A452EPX6	AHNAK nucleoprotein	3	4	2	564
A0A452E9A0	Glutaredoxin domain-containing protein	19	4	1	11.8
A0A452E823	Alpha-1,4 glucan phosphorylase	3	5	2	98.6
A0A452E644	Insulin like growth factor 2 receptor	1	2	2	274.8
A0A452EP45	RELT TNF receptor	4	3	1	44.9
A0A452FI25	Uncharacterized protein	9	1	1	23.2
A0A452E5R4	Na(+)/H(+) exchange regulatory cofactor NHE-RF	7	3	2	41.5
A0A452E4S1	Tetraspanin	6	3	1	27.5
A0A452G4M8	ATP-dependent 6-phosphofructokinase	4	1	1	91.8
A0A452EDG1	Leucyl and cystinyl aminopeptidase	1	2	1	116.4
A0A452EY59	Selenium binding protein 1	9	3	2	55
A0A452E611	Selenoprotein F	9	5	1	14.7
A0A452G7Y4	Nectin cell adhesion molecule 2	5	5	2	57.5
A0A452FQ35	Ribosome binding protein 1	2	6	2	166.7
A0A452EJ90	Lecithin-cholesterol acyltransferase	3	3	1	49.9
A0A452DLA3	Cysteine rich with EGF like domains 2	6	1	1	38
A0A452F2J4	S100 calcium binding protein A10	18	4	1	11.2
A0A452E968	T-complex protein 1 subunit gamma	4	4	2	60.5
A0A452ET78	SERPIN domain-containing protein	3	1	1	44.1
A0A452GBG4	Cellular communication network factor 1	12	2	2	42
A0A452E2B3	Serine protease 23	3	3	1	42.3
A0A452DQD1	C-C motif chemokine	15	2	1	11.3
A0A452EEU1	Ectonucleotide pyrophosphatase/phosphodiesterase 4	3	1	1	52.6
A0A452G0Q8	C1q domain-containing protein	9	2	1	22.7
A0A452FMV1	Heterogeneous nuclear ribonucleoprotein D	7	2	2	38.4
A0A452FXD6	Chloride intracellular channel protein	10	2	2	27
A0A452EV89	Myosin light chain 12A	6	4	1	20.5
A0A452EKW5	Nebulin	1	3	2	770.9
A0A452E8X3	Rho GDP dissociation inhibitor beta	11	2	1	22.8
A0A452EQW3	MFS domain-containing protein	3	5	2	54.8
A0A452FJM2	Ribosomal_L23eN domain-containing protein	7	4	1	20.3
A0A452DWB6	40S ribosomal protein S3a	5	5	1	29.9
A0A452FPM4	Transforming growth factor beta	5	2	2	50.5
A0A452E3E5	Perilipin 4	8	1	1	133.6
A0A452DLH9	Ubiquitin conjugating enzyme E2 L3	10	2	1	16.9
A0A452F0H3	Small nuclear ribonucleoprotein-associated protein	6	2	2	24.6
A0A452FIM8	Multiple coagulation factor deficiency 2	9	1	1	22.1
A0A452DX30	Uncharacterized protein	12	4	2	36.4
A0A452DRJ1	Coagulation factor XII	3	1	1	66.8
A0A452EZZ1	C-X-C motif chemokine	14	1	1	9.4
A0A452FMX3	Plectin	1	2	2	470.4
A0A024DAZ8	Vascular endothelial growth factor A	8	6	2	25.1
A0A452F7A9	Uncharacterized protein	8	1	1	11.2
A0A452DPA5	UPAR/Ly6 domain-containing protein	7	4	1	13.6
A0A452G2G1	Protein S100	11	1	1	11.8
A0A452DVK9	Serine incorporator 2	6	2	1	50.8
A0A452EW31	Palmitoyl-protein thioesterase 2	5	1	1	37
A0A452G4D6	Chaperonin containing TCP1 subunit 2	2	1	1	57.4
A0A452F9S0	Uncharacterized protein	6	4	1	25
A0A452FPV7	C-type lectin domain-containing protein	9	2	1	19.3
A0A452FPF3	Phosphoinositide phospholipase C	3	1	1	90.8
A0A452E8B4	Ig-like domain-containing protein	7	2	1	15.8
A0A452G962	Uncharacterized protein	1	1	1	118.9
A0A452EJ07	Uncharacterized protein	5	3	1	30.7
A0A452E0K3	Kallikrein related peptidase 6	7	2	1	27
A0A452E8A8	Ig-like domain-containing protein	7	5	1	14.7
A0A452E2L5	Cytochrome b reductase 1	4	1	1	32.4
A0A452F5N6	Lipocln_cytosolic_FA-bd_dom domain-containing protein	6	2	1	25.9
A0A452DZK5	Proteasome subunit alpha type	8	2	1	26.4
A0A452FTM7	SH3 domain-binding glutamic acid-rich-like protein	11	2	1	10.4
A0A452EVP6	40S ribosomal protein S25	7	5	1	14.6
A0A452G3Q2	60S ribosomal protein L18a	7	1	1	20.8
A0A452ED63	Lymphocyte antigen 96	6	1	1	18.9
A0A452F4M6	Dihydropyrimidinase like 3	2	1	1	74
A0A452FRI8	Epithelial cell adhesion molecule	7	2	1	34.9
A0A452FQK5	Macrophage migration inhibitory factor	8	5	1	12.3
A0A452DKZ8	Non-POU domain containing octamer binding	3	1	1	54.1
A0A452FSZ2	DnaJ heat shock protein family (Hsp40) member C3	3	3	1	57.7
A0A452E2H8	NTR domain-containing protein	9	1	1	23
A0A452FJA8	CD44 molecule (Indian blood group)	2	2	1	77.5
A0A452G3H5	Procollagen-lysine,2-oxoglutarate 5-dioxygenase 1	3	2	1	83.3
A5JST4	Ribosomal protein S10	8	2	1	18.9
A0A452FAF5	ADAM metallopeptidase domain 9	2	4	1	90.7
A0A452G2P1	Uncharacterized protein	2	4	1	38.6
A0A452F9M8	WAP domain-containing protein	8	1	1	16
A0A452G6F8	Gp_dh_N domain-containing protein	3	5	1	33.9
A0A452DXY2	cAMP responsive element binding protein 3 like 1	7	2	1	63.6
A0A452EMK0	EF-hand domain family member D2	3	5	1	26.7
A0A452E9T4	Uncharacterized protein	4	2	1	45.7
A0A452DZ57	Peptidase_M24 domain-containing protein	3	2	1	43.8
A0A452ELA6	Uncharacterized protein	3	1	1	64.9
A0A452FFP6	Beta-mannosidase	1	1	1	101.3
A0A075VRE8	Cellular retinol binding protein 1 (Fragment)	9	3	1	15.8
A0A452F4G7	Deoxyribonuclease 2, lysosomal	3	3	1	41.2
A0A452FP43	Glucosidase II alpha subunit	2	1	1	109.5
A0A452FK06	Membrane cofactor protein	5	5	1	38.5
A0A452FZE7	Solute carrier family 31 member 1	10	1	1	21.1
A0A452EJW2	Tetraspanin	4	1	1	36.5
A0A452EI23	ETHE1 persulfide dioxygenase	5	3	1	27.8
A0A452DKF1	VAMP associated protein A	4	1	1	32.4
A0A452FYA6	Transmembrane serine protease 2	3	1	1	54.3
A0A452EV92	Glucosidase alpha, acid	1	1	1	104.2
A0A452G6Q5	Microtubule-associated protein	3	3	1	76.9
A0A452DKD8	Uncharacterized protein	13	5	1	9.4
A0A452G0W0	Ribosomal_L2_C domain-containing protein	4	3	1	28
A0A0C4Y1X3	Capra hircus breed Kapro cytochrome c mRNA	10	4	1	11.7
A0A452E998	Chloride intracellular channel protein	9	1	1	28.7
A0A452FIB2	C-C motif chemokine	14	4	1	11.5
A0A452FHG1	Catalase	3	1	1	61.4
A0A452FTR2	Stathmin	9	1	1	17.3
A0A452DS19	Lipocln_cytosolic_FA-bd_dom domain-containing protein	7	2	1	21.1
A0A452DM79	Histone cluster 1 H1 family member b	5	1	1	22.7
A0A452E955	Ribosomal protein L24	8	2	1	18.2
A0A452G4Z2	Toll-like receptor 2	2	1	1	91.3
A0A452FEE2	Ig-like domain-containing protein	10	3	1	15.1
A0A452E2Z6	Eukaryotic elongation factor 2 kinase	1	1	1	81.4
A0A452FKB0	Histone cluster 1 H1 family member c	4	2	1	22.8
A0A452FSD4	Uncharacterized protein	13	2	1	16.9
A0A452DNF8	Uncharacterized protein	7	1	1	14.8
A0A452FVT9	TNF receptor superfamily member 6b	4	2	1	32.4
A0A452DY60	PDZ and LIM domain 5	1	2	1	64.4
A0A452EHE9	Spectrin alpha chain, non-erythrocytic 1	0	1	1	282.2
A0A452FIF7	Heterogeneous nuclear ribonucleoprotein H1	4	1	1	50.9
A0A452E3Y8	Transmembrane channel-like protein	2	1	1	75.8
A0A452FLA3	Ribosomal protein L19	5	3	1	23.6
A0A452FX42	Ribosomal protein S9	5	3	1	22.6
A0A452EZA0	Metallothionein	19	5	1	6.2
A0A452G9R5	FAM20A golgi associated secretory pathway pseudokinase	6	1	1	60.5
A0A452ECT8	Ig-like domain-containing protein	4	1	1	42.7
A0A452F8Y4	Caveolin	8	1	1	20.6
A0A452EF15	Pejvakin	7	1	1	39.9
A0A452FK27	Heat shock protein family A (Hsp70) member 13	3	1	1	51.8
A0A452GB16	Lysozyme	8	1	1	16.8
A0A452EG24	Aspartate aminotransferase	2	1	1	47.5
A0A452G286	Uncharacterized protein	8	4	1	13.2
A0A452FGV2	Capping actin protein, gelsolin like	3	3	1	38.9
A0A452FNX7	NHL repeat containing 3	3	1	1	39
A0A452DPI5	Ribosomal_L7Ae domain-containing protein	10	3	1	12.8
A0A452E6F6	Uncharacterized protein	29	1	1	9.4
A0A452FNW0	Uncharacterized protein	3	1	1	50.3
A0A452ESX0	Alanyl-tRNA synthetase	1	3	1	106.6
A0A452F6U0	Polypeptide N-acetylgalactosaminyltransferase	2	3	1	64.2
A0A452DLE1	ELFV_dehydrog domain-containing protein	1	4	1	61.5
A0A452F483	Tetraspanin	3	6	1	26.2
Q153G7	Insulin-like growth factor 2	4	1	1	19.6
A0A452DRP1	Armadillo repeat containing X-linked 2	6	1	1	64
A0A452F1S5	Carcinoembryonic antigen related cell adhesion molecule 19	4	2	1	29.7
A0A452DK67	Pyruvate dehydrogenase E1 component subunit alpha	3	1	1	43.9
A0A452DWC9	Alpha fetoprotein	1	3	1	68.5
A0A452FRI3	Ribosomal_L7Ae domain-containing protein	4	2	1	29.9
A0A452FUN4	LY6/PLAUR domain containing 3	5	2	1	37.9
A0A452DZT8	Uncharacterized protein	2	2	1	94.4
A0A452F7W2	Ubiquitin C-terminal hydrolase L1	7	3	1	27.8
A0A452F720	Phosphatidylethanolamine binding protein 4	5	1	1	25.7
A0A0K0QVA4	Chemerin	7	2	1	18.3
A0A452EQ33	Charged multivesicular body protein 4B	6	1	1	24.9
A0A452FHF3	Sphingomyelin phosphodiesterase	1	1	1	68.6
A0A452FVN5	Uncharacterized protein	11	3	1	14.5
A0A452E7R7	SH3 domain-binding glutamic acid-rich-like protein	9	3	1	12.8
A0A452F261	Transcobalamin 1	2	1	1	51.2
A0A452ERW5	TNFR-Cys domain-containing protein	10	3	1	20.5
A0A452ECC0	Ribos_L4_asso_C domain-containing protein	3	1	1	49
A0A452ERU5	Hypoxanthine phosphoribosyltransferase	6	2	1	24.5
A0A452ESM6	Actin-related protein 2/3 complex subunit 4	4	2	1	20.6
A0A452DU73	Troponin T3, fast skeletal type	6	1	1	29.3
A0A452G9M1	Endoglin	3	2	1	70
A0A452EHE3	Lamin B1	2	1	1	66.4
B9VR86	Proteasome subunit alpha type	5	1	1	27.4
A0A452F742	Insulin-like growth factor I	7	2	1	21
A0A452DZX1	Mannosyl (alpha-1,3-)-glycoprotein beta-1,2-N-acetylglucosaminyltransferase	2	1	1	51.7
A0A452DX68	Fibroblast growth factor binding protein 1	11	1	1	26.2
A0A452DQZ3	Uncharacterized protein	3	1	1	50.8
A0A452EMD6	ZP domain-containing protein	3	1	1	60.1
A0A452G6T0	Heterogeneous nuclear ribonucleoprotein M	2	1	1	73.6
A0A452E3H7	Uncharacterized protein	11	1	1	12.3
A0A452DY24	Thioredoxin domain-containing protein	4	3	1	21.8
A0A452G9E1	Solute carrier family 25 member 3	3	1	1	40.1
A0A452DVP8	Uncharacterized protein	6	2	1	21.2
A0A452EQ13	Ribosomal protein L26 like 1	5	1	1	17.2
A0A452F2S8	ST6 N-acetylgalactosaminide alpha-2,6-sialyltransferase 2	2	1	1	39.9
A0A076N3S4	Prolactin receptor	2	2	1	65.2
A0A452EK27	Stromal antigen 1	1	1	1	146.9
A0A452EL72	Malectin	2	1	1	31.6
A0A452EHR7	Desmoplakin	0	2	1	332.4
A0A452ETS8	Tetratricopeptide repeat domain 8	4	1	1	57.7
A0A452FYY3	Apolipoprotein A2	10	1	1	11.2
A0A452G6S5	AT-hook transcription factor	0	2	1	154.2
A0A452FSE1	Ribosomal_S13_N domain-containing protein	5	2	1	17.2
A0A452DZH9	NHL repeat containing 2	6	1	1	79.1
A0A452FKQ0	Sema domain-containing protein	1	4	1	54.9
A0A452DQD8	Histone domain-containing protein	5	5	1	15.1
A0A452G9J7	40S ribosomal protein S7	6	3	1	22.1
A0A452DM53	2-oxoglutarate and iron dependent oxygenase domain containing 3	4	3	1	34.9
A0A452F509	ATP synthase subunit gamma	4	2	1	33.1
A0A452G3A0	Calumenin	2	2	1	37
A0A452EP59	40S ribosomal protein S12	5	1	1	16.8
A0A452FG03	Annexin	2	3	1	38.9
A0A452E8T2	Oxidized low density lipoprotein receptor 1	7	1	1	31.3
A0A452DTL7	Signal sequence receptor subunit 4	7	1	1	17.8
A0A452F851	Phosphatidylinositol-4-phosphate 3-kinase catalytic subunit type 2 gamma	2	1	1	165.3
A0A452G990	Adenosylhomocysteinase	3	4	1	47.6
A0A452E724	Complement C1q C chain	5	1	1	25.5
A0A452E426	Dynein axonemal heavy chain 7	0	1	1	472
A0A452EYC3	Uncharacterized protein	2	1	1	78.2
A0A452G2C1	Transmembrane BAX inhibitor motif containing 1	5	1	1	28.1
A0A452FNG6	Galectin	7	1	1	36.2
A0A452FI76	Cyclin and CBS domain divalent metal cation transport mediator 3	3	1	1	76.7
A0A452FYE3	Uncharacterized protein	7	4	1	9.1
A0A452E3I8	EPH receptor A5	2	1	1	114.1
A0A452FJL3	Thioredoxin like 1	2	1	1	32.9
A0A452EYI4	D-dopachrome tautomerase like	7	1	1	12.9
A0A452DT65	GTP-binding nuclear protein Ran	5	1	1	24.4
A0A452FZJ1	Glycine receptor beta	3	1	1	56
A0A452FF32	Cysteine and glycine rich protein 1	9	1	1	20.6
A0A452F3Z8	TPD52 like 1	7	1	1	22.2
A0A452F3F6	Ribosomal_L18e/L15P domain-containing protein	7	1	1	16.6
A0A452E867	Ribosomal_L18_c domain-containing protein	6	1	1	34.3
A0A452DTS5	DAB2 interacting protein	1	1	1	131.9
A0A452G403	RNA binding motif protein 23	2	1	1	52
A0A452ELT4	Proteinase 3	11	1	1	27.4
A0A452FBC5	Solute carrier family 9 member C1	1	1	1	133.1
A0A452G6Q1	TNF receptor superfamily member 21	2	1	1	71
A0A452EY14	Guanine nucleotide-binding protein subunit gamma	13	1	1	8.1
A0A452G6C7	Ig-like domain-containing protein	21	1	1	15
A0A452DUF0	Neuropeptide Y	23	1	1	10.7
A0A452E2C9	Dermatan sulfate epimerase	2	1	1	113.2
A0A452FYQ8	Serine incorporator 5	3	2	1	51.2
A0A452G868	Serine/threonine-protein phosphatase	1	1	1	59.2
A0A452E6T1	Ribosomal protein L32	10	2	1	15.9
